# Supplementary material for: Synergistic, long-term effects of glutamate dehydrogenase 1 deficiency and mild stress on cognitive function and mPFC gene and miRNA expression
Source: Transl Psychiatry. 2023 Jul 7;13:248. doi: 10.1038/s41398-023-02534-y (PMC10328942; doi:10.1038/s41398-023-02534-y)
Supplement: Supplementary file 2 — Table S2 [file 41398_2023_2534_MOESM2_ESM.xlsx]

## Sheet: C-Glud1 Het Stress
Gene ID	gene name	log2FoldChange C-Glud1+/- Stress vs C-Cre+ Control	FoldChange C-Glud1+/- Stress vs C-Cre+ Control	pvalue (raw) C-Glud1+/- Stress vs C-Cre+ Control	padj (q<.05) C-Glud1+/- Stress vs C-Cre+ Control
ENSMUSG00000042726.14	Trafd1	0.312522	1.24188	1.83893e-11	3.95903e-07
ENSMUSG00000062444.14	Ap3b2	0.309186	1.23901	6.61621e-10	7.12202e-06
ENSMUSG00000020776.18	Fbf1	0.317282	1.24598	1.00078e-09	7.1819e-06
ENSMUSG00000002812.4	Flii	0.343585	1.26891	1.69547e-09	7.30036e-06
ENSMUSG00000033712.5	Ccar2	0.325037	1.2527	2.50748e-09	8.99725e-06
ENSMUSG00000014859.9	E2f4	0.43545	1.35233	3.30203e-09	1.01556e-05
ENSMUSG00000034675.17	Dbn1	0.400499	1.31996	7.22531e-09	1.34213e-05
ENSMUSG00000022391.15	Rangap1	0.346208	1.27122	8.49322e-09	1.34213e-05
ENSMUSG00000023944.14	Hsp90ab1	0.337435	1.26351	8.23066e-09	1.34213e-05
ENSMUSG00000031144.15	Syp	0.335086	1.26145	8.74411e-09	1.34213e-05
ENSMUSG00000020802.8	Ube2o	0.309677	1.23943	7.4871e-09	1.34213e-05
ENSMUSG00000024664.4	Fads3	0.307594	1.23764	1.05979e-08	1.34213e-05
ENSMUSG00000041638.18	Gcn1l1	0.295049	1.22693	1.04501e-08	1.34213e-05
ENSMUSG00000003435.9	Supt5	0.281903	1.2158	5.39019e-09	1.34213e-05
ENSMUSG00000053046.15	Brsk2	0.24816	1.18769	9.50795e-09	1.34213e-05
ENSMUSG00000035900.18	Gramd4	0.239831	1.18085	7.64059e-09	1.34213e-05
ENSMUSG00000020198.8	Ap3d1	0.306149	1.2364	1.22683e-08	1.46736e-05
ENSMUSG00000003863.18	Ppfia3	0.347015	1.27193	1.98694e-08	2.25141e-05
ENSMUSG00000024853.9	Sf3b2	0.304389	1.2349	2.62362e-08	2.68971e-05
ENSMUSG00000029147.10	Ppm1g	0.275523	1.21043	2.5501e-08	2.68971e-05
ENSMUSG00000055762.15	Eef1d	0.310774	1.24037	3.09304e-08	2.91592e-05
ENSMUSG00000033065.13	Pfkm	0.258373	1.19613	3.11515e-08	2.91592e-05
ENSMUSG00000009545.14	Kcnq1	-0.486341	-1.40089	3.31534e-08	2.974e-05
ENSMUSG00000024740.9	Ddb1	0.274193	1.20932	3.87228e-08	3.33465e-05
ENSMUSG00000041528.15	Rnf123	0.335026	1.2614	4.13663e-08	3.42529e-05
ENSMUSG00000055629.5	B4galnt4	0.377252	1.29887	5.43958e-08	3.52269e-05
ENSMUSG00000024170.15	Telo2	0.369664	1.29205	6.05709e-08	3.52269e-05
ENSMUSG00000020211.15	Sf3a2	0.352267	1.27656	6.48891e-08	3.52269e-05
ENSMUSG00000031865.16	Dctn1	0.331433	1.25826	5.44346e-08	3.52269e-05
ENSMUSG00000021910.15	Nisch	0.31212	1.24153	6.4545e-08	3.52269e-05
ENSMUSG00000030007.8	Cct7	0.3025	1.23328	5.95142e-08	3.52269e-05
ENSMUSG00000052026.7	Slc6a7	0.289066	1.22185	4.43372e-08	3.52269e-05
ENSMUSG00000038611.17	Phrf1	0.285692	1.21899	5.16458e-08	3.52269e-05
ENSMUSG00000031227.8	Magee1	0.274188	1.20931	6.06658e-08	3.52269e-05
ENSMUSG00000034707.7	Gns	0.257154	1.19512	5.31475e-08	3.52269e-05
ENSMUSG00000021279.4	Cdc42bpb	0.249683	1.18895	4.73432e-08	3.52269e-05
ENSMUSG00000036989.16	Trim3	0.209931	1.15663	5.8154e-08	3.52269e-05
ENSMUSG00000094747.3	Olfr1307	-0.505912	-1.42002	5.2367e-08	3.52269e-05
ENSMUSG00000070855.7	Olfr1116	-0.614774	-1.53132	6.54502e-08	3.52269e-05
ENSMUSG00000024392.17	Bag6	0.346994	1.27191	6.74509e-08	3.54183e-05
ENSMUSG00000078235.3	Fam43b	0.482591	1.39725	8.63787e-08	4.32476e-05
ENSMUSG00000024213.13	Nudt3	0.289927	1.22258	1.04499e-07	4.78674e-05
ENSMUSG00000027546.15	Atp9a	0.273342	1.2086	1.03669e-07	4.78674e-05
ENSMUSG00000036686.16	Cc2d1a	0.370699	1.29298	1.20225e-07	5.39236e-05
ENSMUSG00000000823.16	Zfp512b	0.278577	1.213	1.31711e-07	5.78697e-05
ENSMUSG00000002546.16	Golga2	0.262383	1.19946	1.53247e-07	6.34471e-05
ENSMUSG00000034401.16	Spata6	-0.419626	-1.33758	1.48329e-07	6.34471e-05
ENSMUSG00000021612.14	Slc6a18	-0.624158	-1.54131	1.52054e-07	6.34471e-05
ENSMUSG00000020430.12	Pes1	0.277917	1.21244	1.88715e-07	7.25509e-05
ENSMUSG00000030062.7	Rpn1	0.262934	1.19992	1.85002e-07	7.25509e-05
ENSMUSG00000014602.15	Kif1a	0.236582	1.1782	1.86593e-07	7.25509e-05
ENSMUSG00000001248.14	Gramd1a	0.306149	1.2364	1.92753e-07	7.28033e-05
ENSMUSG00000024807.17	Syvn1	0.399623	1.31916	2.1168e-07	7.67543e-05
ENSMUSG00000021194.5	Chga	0.398164	1.31783	2.13909e-07	7.67543e-05
ENSMUSG00000006299.13	Aamp	0.354424	1.27848	2.07595e-07	7.67543e-05
ENSMUSG00000041460.14	Cacna2d4	-0.571021	-1.48558	2.30708e-07	8.14248e-05
ENSMUSG00000020135.13	Apc2	0.30685	1.237	2.4181e-07	8.39667e-05
ENSMUSG00000032294.17	Pkm	0.289912	1.22257	2.5963e-07	8.73373e-05
ENSMUSG00000027951.16	Adar	0.222162	1.16648	2.67741e-07	8.86799e-05
ENSMUSG00000003308.15	Keap1	0.310877	1.24046	3.09817e-07	0.000100384
ENSMUSG00000093942.3	Olfr46	-0.424937	-1.34251	3.12403e-07	0.000100384
ENSMUSG00000025369.15	Smarcc2	0.266251	1.20268	3.18932e-07	0.000100975
ENSMUSG00000039607.15	Rbms3	-0.334175	-1.26066	3.54459e-07	0.000109016
ENSMUSG00000020926.16	Adam11	0.318811	1.2473	3.8503e-07	0.000116539
ENSMUSG00000031913.9	Vps4a	0.277753	1.21231	3.89743e-07	0.000116539
ENSMUSG00000061032.9	Rrp1	0.307554	1.23761	4.02872e-07	0.000118814
ENSMUSG00000036427.5	Gpi1	0.312113	1.24152	4.09458e-07	0.000119125
ENSMUSG00000029434.12	Vps33a	0.240989	1.1818	4.25296e-07	0.000122083
ENSMUSG00000025579.14	Gaa	0.381917	1.30307	4.73534e-07	0.000134141
ENSMUSG00000017943.15	Gdap1l1	0.320016	1.24834	4.96279e-07	0.000138424
ENSMUSG00000037993.8	Dhx38	0.310392	1.24004	5.01511e-07	0.000138424
ENSMUSG00000002658.9	Gtf2f1	0.348622	1.27334	5.45166e-07	0.0001449
ENSMUSG00000036054.15	Sugp2	0.256384	1.19448	5.34781e-07	0.0001449
ENSMUSG00000018581.15	Dnah11	-0.529024	-1.44295	5.40215e-07	0.0001449
ENSMUSG00000004347.16	Pde1c	-0.503847	-1.41799	5.97043e-07	0.000154864
ENSMUSG00000039713.16	Plekhg5	0.337459	1.26353	6.19753e-07	0.000156952
ENSMUSG00000026965.12	Anapc2	0.28192	1.21581	6.26963e-07	0.000156952
ENSMUSG00000066036.14	Ubr4	0.229287	1.17226	6.1649e-07	0.000156952
ENSMUSG00000024137.8	E4f1	0.373791	1.29575	6.81442e-07	0.000166713
ENSMUSG00000060843.11	Ctnna3	-0.570948	-1.4855	6.75497e-07	0.000166713
ENSMUSG00000016554.8	Eif3d	0.32532	1.25294	7.99395e-07	0.000191224
ENSMUSG00000024736.14	Tmem132a	0.386615	1.30732	8.2745e-07	0.00019576
ENSMUSG00000037012.18	Hk1	0.244517	1.1847	8.48535e-07	0.000198567
ENSMUSG00000003469.9	Phyhip	0.399528	1.31908	9.03268e-07	0.000209102
ENSMUSG00000020668.10	Kif3c	0.206016	1.1535	9.18603e-07	0.000210389
ENSMUSG00000005299.6	Letm1	0.234845	1.17678	9.50602e-07	0.000215426
ENSMUSG00000019471.10	Cdc37	0.286042	1.21929	9.88064e-07	0.00021941
ENSMUSG00000040249.15	Lrp1	0.251694	1.1906	9.88565e-07	0.00021941
ENSMUSG00000028759.13	Hp1bp3	0.173626	1.12789	1.02671e-06	0.000225552
ENSMUSG00000025958.14	Creb1	-0.244992	-1.18509	1.0615e-06	0.000230839
ENSMUSG00000034730.16	Adgrb1	0.27721	1.21185	1.08779e-06	0.000232284
ENSMUSG00000018474.17	Chd3	0.274573	1.20964	1.08973e-06	0.000232284
ENSMUSG00000032115.14	Hyou1	0.312425	1.24179	1.10157e-06	0.000232506
ENSMUSG00000033295.13	Ptprf	0.361297	1.28458	1.14968e-06	0.000235729
ENSMUSG00000022791.16	Tnk2	0.23967	1.18072	1.12887e-06	0.000235729
ENSMUSG00000008153.11	Clstn3	0.237784	1.17918	1.13999e-06	0.000235729
ENSMUSG00000003814.8	Calr	0.321364	1.24951	1.20918e-06	0.000245058
ENSMUSG00000005103.12	Wdr1	0.268951	1.20493	1.21795e-06	0.000245058
ENSMUSG00000034891.13	Sncb	0.387826	1.30842	1.40067e-06	0.0002533
ENSMUSG00000024767.11	Otub1	0.387411	1.30804	1.44716e-06	0.0002533
ENSMUSG00000058756.13	Thra	0.358037	1.28168	1.44516e-06	0.0002533
ENSMUSG00000023991.16	Foxp4	0.337211	1.26331	1.44595e-06	0.0002533
ENSMUSG00000031787.8	Katnb1	0.336239	1.26246	1.36862e-06	0.0002533
ENSMUSG00000049532.10	Sall2	0.32193	1.25	1.39007e-06	0.0002533
ENSMUSG00000070802.5	Pnmal2	0.30383	1.23442	1.30609e-06	0.0002533
ENSMUSG00000062825.15	Actg1	0.30027	1.23137	1.43916e-06	0.0002533
ENSMUSG00000036646.13	Man1b1	0.284246	1.21777	1.41614e-06	0.0002533
ENSMUSG00000030835.6	Nomo1	0.283324	1.217	1.38018e-06	0.0002533
ENSMUSG00000024163.17	Mapk8ip3	0.272882	1.20822	1.33952e-06	0.0002533
ENSMUSG00000036955.16	Kif1bp	0.267846	1.20401	1.30481e-06	0.0002533
ENSMUSG00000022536.13	Glyr1	0.190408	1.14109	1.2978e-06	0.0002533
ENSMUSG00000046186.8	Cd109	-0.489519	-1.40398	1.31547e-06	0.0002533
ENSMUSG00000003227.4	Edar	-0.576635	-1.49137	1.44124e-06	0.0002533
ENSMUSG00000020741.17	Cluh	0.296124	1.22784	1.48226e-06	0.00025466
ENSMUSG00000031310.16	Zmym3	0.254719	1.1931	1.49042e-06	0.00025466
ENSMUSG00000009090.17	Ap1b1	0.238982	1.18016	1.4697e-06	0.00025466
ENSMUSG00000029089.8	5730480H06Rik	-0.320214	-1.24852	1.56263e-06	0.000264897
ENSMUSG00000004099.16	Dnmt1	0.216977	1.1623	1.57898e-06	0.000265578
ENSMUSG00000025793.15	Hgs	0.313675	1.24287	1.5968e-06	0.000266492
ENSMUSG00000047022.18	Mipol1	-0.389786	-1.3102	1.62484e-06	0.000269085
ENSMUSG00000037989.15	Wnk2	0.250858	1.18991	1.65302e-06	0.000271663
ENSMUSG00000001227.11	Sema6b	0.385966	1.30673	1.71202e-06	0.000275733
ENSMUSG00000029547.10	Ints1	0.336776	1.26293	1.72901e-06	0.000275733
ENSMUSG00000032480.17	Dhx30	0.243263	1.18367	1.72835e-06	0.000275733
ENSMUSG00000109764.1	Klkb1	-0.518697	-1.43266	1.70799e-06	0.000275733
ENSMUSG00000036026.15	Tmem63b	0.222225	1.16653	1.75189e-06	0.000277326
ENSMUSG00000032850.16	Rnft2	0.20521	1.15285	1.77584e-06	0.000279066
ENSMUSG00000005625.15	Psmd4	0.368376	1.2909	1.79375e-06	0.000279838
ENSMUSG00000050144.13	Slc25a44	0.314819	1.24386	1.87998e-06	0.000291181
ENSMUSG00000006288.7	Ttc5	0.261589	1.1988	1.89959e-06	0.000292116
ENSMUSG00000072825.10	Cep170b	0.343486	1.26882	1.94968e-06	0.000295597
ENSMUSG00000040390.13	Map3k10	0.305436	1.23579	1.94558e-06	0.000295597
ENSMUSG00000022394.14	L3mbtl2	0.279115	1.21345	1.98324e-06	0.000298582
ENSMUSG00000000776.12	Polr3d	0.36839	1.29091	2.06726e-06	0.00030907
ENSMUSG00000031988.10	Vps26b	0.224538	1.1684	2.0949e-06	0.000311042
ENSMUSG00000038181.16	Chpf2	0.360931	1.28425	2.1492e-06	0.000315451
ENSMUSG00000020886.16	Dlg4	0.342548	1.26799	2.1539e-06	0.000315451
ENSMUSG00000040907.15	Atp1a3	0.311132	1.24068	2.19578e-06	0.000319412
ENSMUSG00000039501.14	Znfx1	0.292712	1.22494	2.28787e-06	0.000330574
ENSMUSG00000051726.6	Kcnf1	0.303346	1.234	2.33285e-06	0.000334827
ENSMUSG00000068798.10	Rap1a	-0.344615	-1.26981	2.3617e-06	0.000336722
ENSMUSG00000092417.3	Gpank1	0.40493	1.32402	2.53577e-06	0.000359162
ENSMUSG00000036270.16	Edc4	0.295399	1.22722	2.57944e-06	0.000362959
ENSMUSG00000005045.16	Chd5	0.240117	1.18109	2.63391e-06	0.000365841
ENSMUSG00000034903.18	Cobll1	-0.460201	-1.37573	2.62904e-06	0.000365841
ENSMUSG00000020196.10	Cabin1	0.229425	1.17237	2.67494e-06	0.000369159
ENSMUSG00000018677.9	Slc25a39	0.388958	1.30945	2.86177e-06	0.000387491
ENSMUSG00000020792.15	Exoc7	0.310527	1.24016	2.88219e-06	0.000387817
ENSMUSG00000000631.20	Myo18a	0.210013	1.1567	2.91507e-06	0.000389805
ENSMUSG00000019066.13	Rab3d	0.417142	1.33528	3.03801e-06	0.000401259
ENSMUSG00000064090.14	Vrk2	-0.404243	-1.32339	3.03072e-06	0.000401259
ENSMUSG00000044433.16	Camsap3	0.313581	1.24279	3.09177e-06	0.000405871
ENSMUSG00000025151.16	Maged1	0.307762	1.23779	3.13623e-06	0.000409212
ENSMUSG00000029071.16	Dvl1	0.284021	1.21758	3.15557e-06	0.000409255
ENSMUSG00000026825.17	Dnm1	0.276607	1.21134	3.25436e-06	0.00041954
ENSMUSG00000022415.12	Syngr1	0.263666	1.20053	3.2998e-06	0.000422137
ENSMUSG00000029020.13	Mfn2	0.243967	1.18424	3.40861e-06	0.000431671
ENSMUSG00000029603.15	Dtx1	0.309666	1.23942	3.44943e-06	0.000431761
ENSMUSG00000041180.13	Hectd2	-0.336504	-1.26269	3.4451e-06	0.000431761
ENSMUSG00000030058.17	Copg1	0.229554	1.17247	3.5564e-06	0.000442577
ENSMUSG00000029530.16	Ccr9	-0.57093	-1.48548	3.59084e-06	0.000444294
ENSMUSG00000015981.12	Stk32c	0.2673	1.20355	3.63473e-06	0.000447155
ENSMUSG00000044819.5	Oxgr1	-0.434498	-1.35144	3.68285e-06	0.000450501
ENSMUSG00000016349.10	Eef1a2	0.358552	1.28214	3.83441e-06	0.000453577
ENSMUSG00000062044.15	Lmtk3	0.290743	1.22327	3.824e-06	0.000453577
ENSMUSG00000030816.8	Rnf40	0.243513	1.18387	3.73281e-06	0.000453577
ENSMUSG00000004815.12	Dgkq	0.233128	1.17538	3.82955e-06	0.000453577
ENSMUSG00000038718.15	Pbx3	-0.351799	-1.27615	3.76484e-06	0.000453577
ENSMUSG00000094520.4	Olfr635	-0.451438	-1.3674	3.81664e-06	0.000453577
ENSMUSG00000032773.9	Chrm1	0.327894	1.25518	4.07602e-06	0.000478456
ENSMUSG00000038679.16	Trps1	-0.391649	-1.31189	4.08918e-06	0.000478456
ENSMUSG00000029581.14	Fscn1	0.296431	1.2281	4.25624e-06	0.000495312
ENSMUSG00000015087.14	Rabl6	0.213222	1.15927	4.36908e-06	0.00050571
ENSMUSG00000032936.13	Camkv	0.324937	1.25261	4.41905e-06	0.000506052
ENSMUSG00000040415.15	Dtx3	0.31465	1.24371	4.41018e-06	0.000506052
ENSMUSG00000062949.13	Atp11c	-0.367444	-1.29007	4.46094e-06	0.000508146
ENSMUSG00000072235.5	Tuba1a	0.398536	1.31817	4.52321e-06	0.000512528
ENSMUSG00000001150.7	Mcm3ap	0.169589	1.12474	4.57739e-06	0.000515951
ENSMUSG00000036882.7	Arhgap33	0.361473	1.28474	4.70021e-06	0.000524634
ENSMUSG00000033152.13	Podxl2	0.333404	1.25998	4.70316e-06	0.000524634
ENSMUSG00000017740.17	Slc12a5	0.258156	1.19595	4.76534e-06	0.000527766
ENSMUSG00000066900.11	Suds3	0.256536	1.19461	4.80478e-06	0.000527766
ENSMUSG00000022112.14	Gpc5	-0.322272	-1.2503	4.78342e-06	0.000527766
ENSMUSG00000021819.10	Zswim8	0.2664	1.2028	4.89797e-06	0.00053406
ENSMUSG00000053626.5	Tll1	-0.533249	-1.44718	4.9117e-06	0.00053406
ENSMUSG00000040687.16	Madd	0.260069	1.19754	5.18634e-06	0.000559202
ENSMUSG00000096385.7	Gm11168	-0.281411	-1.21538	5.19487e-06	0.000559202
ENSMUSG00000030401.16	Rtn2	0.3349	1.26129	5.25742e-06	0.00056312
ENSMUSG00000013593.12	Ndufs2	0.293545	1.22565	5.30779e-06	0.0005657
ENSMUSG00000028137.9	Celf3	0.274935	1.20994	5.46266e-06	0.000573686
ENSMUSG00000041815.13	Poldip3	0.273204	1.20849	5.4492e-06	0.000573686
ENSMUSG00000054199.17	Gon4l	0.197325	1.14657	5.41798e-06	0.000573686
ENSMUSG00000018765.5	Fxr2	0.197653	1.14683	5.92837e-06	0.00061658
ENSMUSG00000033099.9	Nol12	0.36072	1.28407	6.02572e-06	0.000623692
ENSMUSG00000048520.16	Fbxl13	-0.549268	-1.46334	6.15252e-06	0.000633769
ENSMUSG00000058441.7	Panx2	0.28214	1.216	6.192e-06	0.000634798
ENSMUSG00000001525.10	Tubb5	0.374163	1.29609	6.65424e-06	0.000645312
ENSMUSG00000035203.16	Epn1	0.362423	1.28558	6.57171e-06	0.000645312
ENSMUSG00000025743.14	Sdc3	0.340572	1.26626	6.5682e-06	0.000645312
ENSMUSG00000028849.17	Map7d1	0.319144	1.24759	6.34611e-06	0.000645312
ENSMUSG00000028782.14	Adgrb2	0.315975	1.24485	6.35572e-06	0.000645312
ENSMUSG00000031539.6	Ap3m2	0.302623	1.23338	6.50017e-06	0.000645312
ENSMUSG00000028851.6	Nudc	0.301418	1.23235	6.56994e-06	0.000645312
ENSMUSG00000040462.13	Os9	0.282687	1.21646	6.44501e-06	0.000645312
ENSMUSG00000027254.13	Map1a	0.271641	1.20718	6.59777e-06	0.000645312
ENSMUSG00000028622.11	Mrpl37	0.26797	1.20411	6.64996e-06	0.000645312
ENSMUSG00000000325.15	Arvcf	0.263796	1.20063	6.41536e-06	0.000645312
ENSMUSG00000050103.17	Agmo	-0.395902	-1.31577	6.43113e-06	0.000645312
ENSMUSG00000070495.11	Ctcfl	-0.554944	-1.46911	6.71155e-06	0.00064795
ENSMUSG00000032120.11	C2cd2l	0.392986	1.31311	6.82807e-06	0.000656256
ENSMUSG00000041241.12	Mul1	0.297442	1.22896	6.8804e-06	0.000658347
ENSMUSG00000029482.4	Aacs	0.311199	1.24074	6.9494e-06	0.000662007
ENSMUSG00000022761.10	Lztr1	0.286931	1.22004	7.00152e-06	0.000664034
ENSMUSG00000038429.10	Usp5	0.309425	1.23921	7.11076e-06	0.000671437
ENSMUSG00000017221.14	Psmd3	0.322478	1.25048	7.24221e-06	0.000676138
ENSMUSG00000047284.14	Neurl4	0.289071	1.22185	7.25476e-06	0.000676138
ENSMUSG00000026730.12	Pter	-0.525937	-1.43987	7.2541e-06	0.000676138
ENSMUSG00000026854.16	Usp20	0.255767	1.19397	7.39114e-06	0.000682935
ENSMUSG00000004207.14	Psap	0.246641	1.18644	7.44473e-06	0.000684947
ENSMUSG00000015837.15	Sqstm1	0.309671	1.23943	7.65045e-06	0.000700879
ENSMUSG00000040276.14	Pacsin1	0.250979	1.19001	7.77514e-06	0.000706291
ENSMUSG00000003269.16	Cyth2	0.336034	1.26228	7.91049e-06	0.000715015
ENSMUSG00000056076.13	Eif3b	0.256455	1.19454	7.98913e-06	0.000716658
ENSMUSG00000055707.13	Klhl26	0.219393	1.16424	8.06324e-06	0.000720305
ENSMUSG00000035629.17	Rubcn	0.165845	1.12182	8.13764e-06	0.000723947
ENSMUSG00000034958.11	Atcay	0.203622	1.15159	8.26373e-06	0.000732139
ENSMUSG00000013833.15	Med16	0.367021	1.28969	8.44319e-06	0.000744973
ENSMUSG00000045983.15	Eif4g1	0.244487	1.18467	8.54036e-06	0.000750471
ENSMUSG00000006215.12	Zbtb17	0.286671	1.21982	8.64821e-06	0.000751431
ENSMUSG00000059060.14	Rad51b	-0.508357	-1.42243	8.656e-06	0.000751431
ENSMUSG00000019087.13	Atp6ap1	0.244103	1.18436	8.70192e-06	0.000752384
ENSMUSG00000051375.15	Pcdh1	0.315138	1.24413	8.85616e-06	0.000755225
ENSMUSG00000078485.3	Plekhn1	0.281646	1.21558	8.87509e-06	0.000755225
ENSMUSG00000039477.16	Tnrc18	0.231156	1.17378	8.85646e-06	0.000755225
ENSMUSG00000055917.14	Zfp277	-0.216067	-1.16156	8.84523e-06	0.000755225
ENSMUSG00000002320.15	Tm9sf1	0.318569	1.24709	9.07703e-06	0.000757635
ENSMUSG00000036306.13	Lzts1	0.269626	1.2055	8.97553e-06	0.000757635
ENSMUSG00000034156.16	Tspoap1	0.267856	1.20402	8.98548e-06	0.000757635
ENSMUSG00000009894.15	Snap47	0.257536	1.19544	9.02777e-06	0.000757635
ENSMUSG00000034022.7	Cpsf1	0.23711	1.17863	9.07937e-06	0.000757635
ENSMUSG00000020918.14	Kat2a	0.351341	1.27575	9.20382e-06	0.000758892
ENSMUSG00000028412.17	Slc44a1	-0.258892	-1.19656	9.14334e-06	0.000758892
ENSMUSG00000071042.11	Rasgrp3	-0.418742	-1.33676	9.23543e-06	0.000758892
ENSMUSG00000020827.18	Mink1	0.330473	1.25743	9.31635e-06	0.00076263
ENSMUSG00000020747.17	Tmem94	0.383746	1.30472	9.36355e-06	0.00076359
ENSMUSG00000041351.16	Rap1gap	0.266193	1.20263	9.60141e-06	0.000777643
ENSMUSG00000040618.6	Pck2	0.370319	1.29264	9.70083e-06	0.000782207
ENSMUSG00000047694.12	Yipf6	-0.279689	-1.21393	9.80571e-06	0.000787713
ENSMUSG00000029145.12	Eif2b4	0.345225	1.27035	9.88586e-06	0.000788269
ENSMUSG00000041645.13	Ddx24	0.197314	1.14656	9.88187e-06	0.000788269
ENSMUSG00000032174.5	Icam5	0.364765	1.28767	9.98536e-06	0.000790349
ENSMUSG00000028478.18	Clta	0.279242	1.21356	9.96749e-06	0.000790349
ENSMUSG00000011589.8	Fsd1	0.305871	1.23617	1.00272e-05	0.000790751
ENSMUSG00000061981.14	Flot2	0.263961	1.20077	1.00716e-05	0.000791355
ENSMUSG00000024393.14	Prrc2a	0.328767	1.25594	1.01583e-05	0.000794156
ENSMUSG00000003360.14	Ddx23	0.246986	1.18673	1.02179e-05	0.000794156
ENSMUSG00000050908.12	Tvp23a	0.23445	1.17646	1.0216e-05	0.000794156
ENSMUSG00000021111.15	Papola	-0.218372	-1.16342	1.03565e-05	0.000802032
ENSMUSG00000045348.16	Nyap1	0.32858	1.25578	1.05289e-05	0.000809561
ENSMUSG00000025272.16	Tro	0.246898	1.18665	1.0513e-05	0.000809561
ENSMUSG00000030374.15	Strn4	0.269285	1.20521	1.07225e-05	0.000818601
ENSMUSG00000060166.5	Zdhhc8	0.388645	1.30916	1.11802e-05	0.000843229
ENSMUSG00000011877.13	Git1	0.34687	1.2718	1.11307e-05	0.000843229
ENSMUSG00000035863.14	Palm	0.32824	1.25548	1.11979e-05	0.000843229
ENSMUSG00000022214.14	Dcaf11	0.289244	1.222	1.12987e-05	0.000843229
ENSMUSG00000028467.15	Gba2	0.287264	1.22032	1.13122e-05	0.000843229
ENSMUSG00000027067.16	Ssrp1	0.240046	1.18103	1.13193e-05	0.000843229
ENSMUSG00000019899.16	Lama2	-0.396788	-1.31657	1.12426e-05	0.000843229
ENSMUSG00000032396.17	Dis3l	0.208653	1.15561	1.16363e-05	0.000860883
ENSMUSG00000059981.12	Taok2	0.251344	1.19032	1.17836e-05	0.000868796
ENSMUSG00000033124.15	Atg9a	0.337238	1.26334	1.19625e-05	0.000878976
ENSMUSG00000040007.8	Bahd1	0.268997	1.20497	1.20869e-05	0.0008851
ENSMUSG00000074886.10	Grk6	0.268706	1.20473	1.21431e-05	0.0008862
ENSMUSG00000037979.13	Ccdc92	0.290699	1.22323	1.23076e-05	0.000887329
ENSMUSG00000007783.10	Cpt1c	0.288117	1.22105	1.23048e-05	0.000887329
ENSMUSG00000033768.16	Nrxn2	0.269931	1.20575	1.23234e-05	0.000887329
ENSMUSG00000031442.20	Mcf2l	0.264482	1.20121	1.23162e-05	0.000887329
ENSMUSG00000047379.6	B4gat1	0.267728	1.20391	1.23688e-05	0.000887626
ENSMUSG00000068040.10	Tm9sf4	0.225396	1.1691	1.26024e-05	0.000901382
ENSMUSG00000024777.9	Ppp2r5b	0.353795	1.27792	1.28509e-05	0.000916115
ENSMUSG00000066621.12	Tecpr1	0.249849	1.18908	1.29985e-05	0.000923581
ENSMUSG00000040813.16	Tex264	0.235964	1.17769	1.30951e-05	0.000927383
ENSMUSG00000034203.8	Chchd4	0.327465	1.25481	1.37043e-05	0.000961752
ENSMUSG00000025153.9	Fasn	0.296853	1.22846	1.37591e-05	0.000961752
ENSMUSG00000030815.11	Phkg2	0.238844	1.18005	1.37413e-05	0.000961752
ENSMUSG00000023923.9	Tbc1d5	-0.283171	-1.21687	1.36532e-05	0.000961752
ENSMUSG00000033955.12	Tnks1bp1	0.258119	1.19592	1.38057e-05	0.000961887
ENSMUSG00000030272.15	Camk1	0.313303	1.24255	1.3963e-05	0.000969706
ENSMUSG00000037326.10	Capn15	0.255902	1.19408	1.40242e-05	0.000970828
ENSMUSG00000042303.17	Sgsm3	0.256383	1.19448	1.41232e-05	0.000974548
ENSMUSG00000025158.7	Rfng	0.317626	1.24628	1.43726e-05	0.000985439
ENSMUSG00000067889.4	Sptbn2	0.300739	1.23177	1.43474e-05	0.000985439
ENSMUSG00000047514.6	Tspyl1	0.226413	1.16992	1.44389e-05	0.000986841
ENSMUSG00000022892.10	App	0.192347	1.14262	1.45657e-05	0.000992356
ENSMUSG00000019132.10	BC005537	-0.193994	-1.14393	1.4655e-05	0.000995292
ENSMUSG00000057897.14	Camk2b	0.21394	1.15985	1.47788e-05	0.00100054
ENSMUSG00000045374.18	Wdr81	0.326462	1.25393	1.48521e-05	0.00100235
ENSMUSG00000091474.2	2610021A01Rik	-0.302124	-1.23296	1.49262e-05	0.00100421
ENSMUSG00000020549.14	Elac2	0.292086	1.22441	1.51427e-05	0.00100456
ENSMUSG00000030824.17	Nucb1	0.285545	1.21887	1.51648e-05	0.00100456
ENSMUSG00000038034.15	Igsf8	0.271726	1.20725	1.51223e-05	0.00100456
ENSMUSG00000030738.11	Eif3c	0.242968	1.18342	1.51254e-05	0.00100456
ENSMUSG00000033439.12	Trmt13	-0.335017	-1.26139	1.51066e-05	0.00100456
ENSMUSG00000016528.10	Mapkapk2	0.285924	1.21919	1.52641e-05	0.00100566
ENSMUSG00000040035.14	Disp2	0.250714	1.1898	1.53152e-05	0.00100566
ENSMUSG00000034488.14	Edil3	-0.357308	-1.28103	1.53215e-05	0.00100566
ENSMUSG00000018707.13	Dync1h1	0.218234	1.16331	1.57745e-05	0.00102912
ENSMUSG00000064138.13	Fam172a	-0.311686	-1.24116	1.57461e-05	0.00102912
ENSMUSG00000041058.15	Wwp1	-0.256731	-1.19477	1.59936e-05	0.00104026
ENSMUSG00000026204.15	Ptprn	0.320514	1.24877	1.61884e-05	0.00104746
ENSMUSG00000058297.16	Spock2	0.181799	1.1343	1.62526e-05	0.00104761
ENSMUSG00000001910.4	Nacc1	0.292221	1.22452	1.65274e-05	0.00106215
ENSMUSG00000022199.10	Slc22a17	0.336234	1.26246	1.66529e-05	0.0010626
ENSMUSG00000060279.14	Ap2a1	0.308543	1.23846	1.67554e-05	0.0010626
ENSMUSG00000030084.11	Plxna1	0.304609	1.23508	1.68306e-05	0.0010626
ENSMUSG00000042810.14	Krba1	0.247865	1.18745	1.67228e-05	0.0010626
ENSMUSG00000018547.8	Pip4k2b	0.207491	1.15468	1.68037e-05	0.0010626
ENSMUSG00000027646.15	Src	0.205747	1.15328	1.66966e-05	0.0010626
ENSMUSG00000058301.8	Upf1	0.290707	1.22324	1.70109e-05	0.00107084
ENSMUSG00000028949.13	Smarcd3	0.303578	1.2342	1.70879e-05	0.00107255
ENSMUSG00000024644.16	Cndp2	0.328919	1.25607	1.71589e-05	0.00107388
ENSMUSG00000032777.9	Gtf3c1	0.242387	1.18295	1.73893e-05	0.00108514
ENSMUSG00000031150.12	Ccdc120	0.391678	1.31192	1.77121e-05	0.00109093
ENSMUSG00000038406.17	Scaf1	0.337816	1.26384	1.7608e-05	0.00109093
ENSMUSG00000045174.10	Amer3	0.32005	1.24837	1.7733e-05	0.00109093
ENSMUSG00000021062.15	Rab15	0.271233	1.20684	1.77353e-05	0.00109093
ENSMUSG00000029310.13	Nudt9	0.270248	1.20602	1.76268e-05	0.00109093
ENSMUSG00000051695.6	Pcbp1	0.309256	1.23907	1.79931e-05	0.00110363
ENSMUSG00000024797.12	Vps51	0.338711	1.26463	1.82621e-05	0.00111237
ENSMUSG00000039262.16	Prrc2b	0.217382	1.16262	1.82906e-05	0.00111237
ENSMUSG00000023050.8	Map3k12	0.211115	1.15758	1.8474e-05	0.00112036
ENSMUSG00000022565.15	Plec	0.254251	1.19272	1.85452e-05	0.00112152
ENSMUSG00000039485.8	Tspyl4	0.222588	1.16683	1.85991e-05	0.00112162
ENSMUSG00000034994.10	Eef2	0.323189	1.25109	1.88564e-05	0.00113
ENSMUSG00000020869.8	Lrrc59	0.273043	1.20835	1.88612e-05	0.00113
ENSMUSG00000043153.5	Ispd	-0.299185	-1.23045	1.88955e-05	0.00113
ENSMUSG00000026123.11	Plekhb2	0.157136	1.11507	1.90453e-05	0.00113581
ENSMUSG00000034341.17	Wbp2	0.320801	1.24902	1.93936e-05	0.00114704
ENSMUSG00000031691.14	Tnpo2	0.219019	1.16394	1.93558e-05	0.00114704
ENSMUSG00000043998.10	Mgat2	0.291791	1.22416	1.97283e-05	0.00116363
ENSMUSG00000056153.14	Socs6	-0.316372	-1.2452	1.97821e-05	0.00116363
ENSMUSG00000094786.1	Gm14403	-0.484138	-1.39875	2.02487e-05	0.00118783
ENSMUSG00000020978.10	Klhdc2	0.245395	1.18542	2.03662e-05	0.00119148
ENSMUSG00000028430.14	Nol6	0.328584	1.25578	2.07552e-05	0.00119475
ENSMUSG00000045039.9	Megf8	0.269097	1.20505	2.07321e-05	0.00119475
ENSMUSG00000051675.13	Trim32	0.233734	1.17587	2.06527e-05	0.00119475
ENSMUSG00000021178.8	Psmc1	0.219698	1.16449	2.06461e-05	0.00119475
ENSMUSG00000021288.18	Klc1	0.213422	1.15943	2.06487e-05	0.00119475
ENSMUSG00000034190.8	Chmp7	0.236449	1.17809	2.09367e-05	0.00120199
ENSMUSG00000042506.15	Usp22	0.217775	1.16294	2.1405e-05	0.00122236
ENSMUSG00000045912.9	C2cd4c	0.433256	1.35028	2.16765e-05	0.0012232
ENSMUSG00000039656.16	Rxrb	0.342031	1.26754	2.17285e-05	0.0012232
ENSMUSG00000002968.8	Med25	0.325992	1.25353	2.16773e-05	0.0012232
ENSMUSG00000059895.12	Ptp4a3	0.243193	1.18361	2.17606e-05	0.0012232
ENSMUSG00000020142.12	Slc1a4	0.223663	1.16769	2.15694e-05	0.0012232
ENSMUSG00000030000.10	Add2	0.219265	1.16414	2.15399e-05	0.0012232
ENSMUSG00000040268.17	Plekha1	-0.253886	-1.19241	2.20713e-05	0.00123743
ENSMUSG00000037606.18	Osbpl5	0.277198	1.21184	2.21942e-05	0.00124109
ENSMUSG00000069227.4	Gprin1	0.322369	1.25038	2.24058e-05	0.00124968
ENSMUSG00000053007.9	Creb5	-0.510244	-1.42429	2.31432e-05	0.00128415
ENSMUSG00000022619.5	Mapk8ip2	0.287168	1.22024	2.33533e-05	0.00129248
ENSMUSG00000110519.2	Olfr839-ps1	-0.294342	-1.22633	2.36869e-05	0.00130758
ENSMUSG00000072214.6	Septin5	0.353872	1.27799	2.38858e-05	0.00131519
ENSMUSG00000042492.12	Tbc1d10b	0.340243	1.26597	2.40906e-05	0.00131636
ENSMUSG00000026458.13	Ppfia4	0.269793	1.20563	2.40812e-05	0.00131636
ENSMUSG00000029338.13	Antxr2	-0.49167	-1.40607	2.43567e-05	0.00132754
ENSMUSG00000002102.15	Psmc3	0.307725	1.23775	2.46815e-05	0.0013351
ENSMUSG00000015095.12	Fbxw5	0.28712	1.2202	2.45974e-05	0.0013351
ENSMUSG00000036966.15	Spryd3	0.223019	1.16717	2.46365e-05	0.0013351
ENSMUSG00000006273.14	Atp6v1b2	0.265309	1.20189	2.50414e-05	0.00134779
ENSMUSG00000022099.16	Dmtn	0.264184	1.20096	2.50008e-05	0.00134779
ENSMUSG00000036565.7	Ttyh3	0.301399	1.23234	2.5172e-05	0.00135144
ENSMUSG00000035580.10	Kcnh8	-0.516919	-1.4309	2.53169e-05	0.00135584
ENSMUSG00000030410.16	Dmwd	0.328372	1.2556	2.55921e-05	0.00135837
ENSMUSG00000029577.13	Ube3b	0.290924	1.22342	2.57028e-05	0.00135837
ENSMUSG00000078861.8	Zfp931	-0.45281	-1.3687	2.57426e-05	0.00135837
ENSMUSG00000055137.6	Sugct	-0.506232	-1.42034	2.5559e-05	0.00135837
ENSMUSG00000021495.8	Fam193b	0.153654	1.11238	2.59481e-05	0.00136586
ENSMUSG00000020277.10	Pfkl	0.305425	1.23578	2.61608e-05	0.00136703
ENSMUSG00000003352.13	Cacnb3	0.304947	1.23537	2.61217e-05	0.00136703
ENSMUSG00000037692.14	Ahdc1	0.232639	1.17498	2.6082e-05	0.00136703
ENSMUSG00000061607.14	Mdc1	0.271918	1.20741	2.64329e-05	0.00137126
ENSMUSG00000031858.16	Mau2	0.20916	1.15601	2.643e-05	0.00137126
ENSMUSG00000029148.15	Nrbp1	0.210949	1.15745	2.65669e-05	0.0013749
ENSMUSG00000030584.14	Dpf1	0.313084	1.24236	2.67146e-05	0.00137629
ENSMUSG00000053093.15	Myh7	0.452972	1.36886	2.71688e-05	0.00138801
ENSMUSG00000006651.8	Aplp1	0.327842	1.25513	2.72623e-05	0.00138801
ENSMUSG00000031778.13	Cx3cl1	0.276896	1.21159	2.72209e-05	0.00138801
ENSMUSG00000028228.5	Cpne3	-0.321704	-1.24981	2.70693e-05	0.00138801
ENSMUSG00000035047.9	Kri1	0.238338	1.17963	2.77371e-05	0.00140838
ENSMUSG00000041642.18	Kif21b	0.235003	1.17691	2.79234e-05	0.0014145
ENSMUSG00000020585.4	Laptm4a	-0.257791	-1.19565	2.80777e-05	0.00141898
ENSMUSG00000030376.8	Slc8a2	0.223598	1.16764	2.91155e-05	0.00146455
ENSMUSG00000042502.10	Cd2bp2	0.229932	1.17278	2.92671e-05	0.00146663
ENSMUSG00000002949.15	Timm44	0.229686	1.17258	2.92931e-05	0.00146663
ENSMUSG00000042078.14	Svop	0.222194	1.16651	2.94079e-05	0.00146896
ENSMUSG00000024862.16	Klc2	0.297522	1.22903	2.99088e-05	0.0014896
ENSMUSG00000030683.11	Sez6l2	0.286019	1.21927	2.99594e-05	0.0014896
ENSMUSG00000031834.15	Pik3r2	0.334762	1.26117	3.06306e-05	0.00150903
ENSMUSG00000078896.11	Zfp965	-0.513509	-1.42752	3.06153e-05	0.00150903
ENSMUSG00000006576.16	Slc4a3	0.34277	1.26819	3.08809e-05	0.00151099
ENSMUSG00000068290.11	Ddrgk1	0.306887	1.23704	3.08571e-05	0.00151099
ENSMUSG00000027466.15	Rbck1	0.276445	1.21121	3.08116e-05	0.00151099
ENSMUSG00000024851.13	Pitpnm1	0.33012	1.25712	3.1144e-05	0.00151697
ENSMUSG00000042225.3	Ammecr1	-0.391022	-1.31132	3.10882e-05	0.00151697
ENSMUSG00000006575.14	Rundc3a	0.330423	1.25738	3.12804e-05	0.00151963
ENSMUSG00000029121.15	Crmp1	0.241138	1.18192	3.13565e-05	0.00151963
ENSMUSG00000031970.16	Dbndd1	0.406244	1.32523	3.18896e-05	0.00153565
ENSMUSG00000034685.4	Fam171a2	0.333129	1.25974	3.21123e-05	0.00153565
ENSMUSG00000054874.12	Pcnx3	0.278955	1.21332	3.18232e-05	0.00153565
ENSMUSG00000025145.13	Lrrc45	0.264767	1.20144	3.21696e-05	0.00153565
ENSMUSG00000020109.13	Dnajb12	0.245147	1.18521	3.19892e-05	0.00153565
ENSMUSG00000021815.3	Mss51	-0.413116	-1.33156	3.21523e-05	0.00153565
ENSMUSG00000031960.14	Aars	0.229587	1.1725	3.23725e-05	0.00154192
ENSMUSG00000022672.8	Prkdc	-0.212451	-1.15865	3.26045e-05	0.00154954
ENSMUSG00000029480.13	Dhx37	0.321844	1.24993	3.27574e-05	0.00155338
ENSMUSG00000029103.16	Lrpap1	0.307396	1.23747	3.32622e-05	0.00156813
ENSMUSG00000041135.15	Ripk2	-0.387185	-1.30784	3.34262e-05	0.00156813
ENSMUSG00000035472.14	Slc25a21	-0.505074	-1.4192	3.33828e-05	0.00156813
ENSMUSG00000004187.10	Kifc2	0.288844	1.22166	3.3619e-05	0.00157344
ENSMUSG00000049354.8	Dcaf7	0.184348	1.1363	3.3733e-05	0.00157535
ENSMUSG00000032228.16	Tcf12	-0.301437	-1.23237	3.43701e-05	0.00160163
ENSMUSG00000037965.14	Zc3h7a	0.500683	1.41488	3.48113e-05	0.00160207
ENSMUSG00000039781.14	Cep131	0.295895	1.22765	3.46024e-05	0.00160207
ENSMUSG00000046841.5	Ckap4	0.293844	1.2259	3.49003e-05	0.00160207
ENSMUSG00000003235.12	Eif2b5	0.277994	1.21251	3.48336e-05	0.00160207
ENSMUSG00000054808.15	Actn4	0.21957	1.16439	3.45804e-05	0.00160207
ENSMUSG00000021144.14	Mta1	0.212964	1.15907	3.4664e-05	0.00160207
ENSMUSG00000005683.8	Cs	0.195968	1.14549	3.47231e-05	0.00160207
ENSMUSG00000056724.14	Nbeal2	0.374039	1.29598	3.50851e-05	0.00160371
ENSMUSG00000002129.11	Sf3a1	0.239913	1.18092	3.5013e-05	0.00160371
ENSMUSG00000025808.17	Ccdc7a	-0.331529	-1.25835	3.53095e-05	0.00161055
ENSMUSG00000039826.13	Trub2	0.259166	1.19679	3.55123e-05	0.00161637
ENSMUSG00000002319.15	Ipo4	0.256669	1.19472	3.5654e-05	0.00161708
ENSMUSG00000027247.16	Arhgap1	0.249044	1.18842	3.57212e-05	0.00161708
ENSMUSG00000032571.14	Pik3r4	0.204851	1.15257	3.59505e-05	0.0016226
ENSMUSG00000062296.8	Trank1	0.191962	1.14232	3.69006e-05	0.001662
ENSMUSG00000068740.13	Celsr2	0.271525	1.20708	3.77102e-05	0.00169138
ENSMUSG00000035964.8	Tmem59l	0.394227	1.31424	3.7952e-05	0.00169869
ENSMUSG00000047013.15	Fbxo41	0.253268	1.1919	3.89009e-05	0.00173395
ENSMUSG00000019494.14	Cops6	0.281474	1.21544	3.9018e-05	0.00173557
ENSMUSG00000031161.15	Hdac6	0.219564	1.16438	3.9325e-05	0.00174562
ENSMUSG00000017721.15	Pigt	0.332352	1.25906	4.00084e-05	0.0017723
ENSMUSG00000033597.8	Caskin1	0.314055	1.2432	4.03498e-05	0.00177701
ENSMUSG00000037049.9	Smpd1	0.308959	1.23881	4.03623e-05	0.00177701
ENSMUSG00000063480.7	Snu13	0.224624	1.16847	4.07563e-05	0.0017907
ENSMUSG00000030400.17	Ercc2	0.296378	1.22806	4.15952e-05	0.00182013
ENSMUSG00000025323.9	Sp4	-0.313942	-1.2431	4.15324e-05	0.00182013
ENSMUSG00000035390.16	Brsk1	0.305332	1.2357	4.27411e-05	0.00186389
ENSMUSG00000038954.14	Supt3	-0.220037	-1.16476	4.27684e-05	0.00186389
ENSMUSG00000045252.11	Zfp574	0.275071	1.21005	4.31995e-05	0.00187551
ENSMUSG00000007564.14	Ppp2r1a	0.271522	1.20708	4.32094e-05	0.00187551
ENSMUSG00000044030.4	Irf2bp1	0.395678	1.31556	4.35163e-05	0.00188282
ENSMUSG00000024335.19	Brd2	0.269634	1.2055	4.364e-05	0.00188282
ENSMUSG00000030629.15	Zfand6	-0.301328	-1.23228	4.35685e-05	0.00188282
ENSMUSG00000030098.15	Grip2	0.261619	1.19882	4.37674e-05	0.00188454
ENSMUSG00000048429.10	Timm29	0.244844	1.18496	4.40073e-05	0.00188732
ENSMUSG00000060923.5	Acyp2	-0.274958	-1.20996	4.40052e-05	0.00188732
ENSMUSG00000029712.14	Actl6b	0.287421	1.22046	4.45609e-05	0.00190347
ENSMUSG00000030222.13	Rerg	-0.423875	-1.34153	4.44917e-05	0.00190347
ENSMUSG00000034974.13	Dapk3	0.354492	1.27854	4.54287e-05	0.00193287
ENSMUSG00000028525.16	Pde4b	-0.296281	-1.22797	4.53944e-05	0.00193287
ENSMUSG00000024947.16	Men1	0.332255	1.25898	4.55598e-05	0.00193388
ENSMUSG00000041740.16	Rnf10	0.285702	1.219	4.57219e-05	0.00193388
ENSMUSG00000040860.16	Crocc	0.340539	1.26623	4.61638e-05	0.00194875
ENSMUSG00000006998.15	Psmd2	0.226734	1.17018	4.74765e-05	0.00199742
ENSMUSG00000026260.12	Ndufa10	0.164162	1.12051	4.75024e-05	0.00199742
ENSMUSG00000022477.12	Aco2	0.233365	1.17557	4.78092e-05	0.0020064
ENSMUSG00000000902.13	Smarcb1	0.249571	1.18885	4.82757e-05	0.00202204
ENSMUSG00000036606.16	Plxnb2	0.306853	1.23701	4.84746e-05	0.0020261
ENSMUSG00000050148.9	Ubqln2	0.258843	1.19652	4.85608e-05	0.0020261
ENSMUSG00000031428.11	Zcchc18	0.261599	1.19881	4.87821e-05	0.00203139
ENSMUSG00000078899.9	Gm4631	-0.348649	-1.27337	4.91328e-05	0.00204205
ENSMUSG00000039953.13	Clstn1	0.244976	1.18507	4.93185e-05	0.0020453
ENSMUSG00000038481.13	Cdk19	-0.30575	-1.23606	4.94011e-05	0.0020453
ENSMUSG00000024101.14	Washc1	0.310988	1.24056	5.10414e-05	0.0021044
ENSMUSG00000023011.7	Faim2	0.233556	1.17573	5.12196e-05	0.0021044
ENSMUSG00000032187.16	Smarca4	0.198904	1.14783	5.10692e-05	0.0021044
ENSMUSG00000024597.10	Slc12a2	-0.370414	-1.29272	5.1194e-05	0.0021044
ENSMUSG00000021901.10	Bap1	0.244907	1.18502	5.15571e-05	0.00211423
ENSMUSG00000013160.7	Atp6v0d1	0.228867	1.17191	5.18252e-05	0.00212119
ENSMUSG00000055692.18	Tmem191c	0.26244	1.19951	5.23471e-05	0.00213848
ENSMUSG00000024429.9	Gnl1	0.299839	1.23101	5.25446e-05	0.00214249
ENSMUSG00000050373.13	Snx21	0.305452	1.23581	5.26448e-05	0.00214252
ENSMUSG00000032078.17	Zpr1	0.271969	1.20745	5.31197e-05	0.00215727
ENSMUSG00000028991.15	Mtor	0.183945	1.13599	5.32434e-05	0.00215727
ENSMUSG00000022105.6	Rb1	-0.23344	-1.17563	5.3308e-05	0.00215727
ENSMUSG00000037720.16	Tmem33	-0.31968	-1.24805	5.34782e-05	0.0021601
ENSMUSG00000045763.7	Basp1	0.233385	1.17559	5.39351e-05	0.00217447
ENSMUSG00000017639.13	Rab11fip4	0.203371	1.15139	5.42661e-05	0.00218373
ENSMUSG00000037126.15	Psd	0.352286	1.27658	5.525e-05	0.00221917
ENSMUSG00000018921.11	Pelp1	0.212341	1.15857	5.66935e-05	0.00226869
ENSMUSG00000037032.16	Apbb1	0.303148	1.23383	5.67994e-05	0.00226871
ENSMUSG00000062209.15	Erbb4	-0.337411	-1.26349	5.72046e-05	0.00228066
ENSMUSG00000040009.6	Gnaz	0.210458	1.15706	5.79102e-05	0.00228342
ENSMUSG00000031066.10	Usp11	0.210292	1.15692	5.78796e-05	0.00228342
ENSMUSG00000036561.7	Ppp6r2	0.201378	1.1498	5.77886e-05	0.00228342
ENSMUSG00000010755.17	Cars	0.185693	1.13736	5.74431e-05	0.00228342
ENSMUSG00000059182.7	Skap2	-0.384713	-1.3056	5.78925e-05	0.00228342
ENSMUSG00000030122.12	Ptms	0.357164	1.28091	5.81697e-05	0.00228946
ENSMUSG00000000159.15	Igsf5	-0.494129	-1.40847	5.83327e-05	0.00229169
ENSMUSG00000020476.14	Dbnl	0.305707	1.23602	5.86396e-05	0.00229575
ENSMUSG00000031391.18	L1cam	0.198493	1.1475	5.86493e-05	0.00229575
ENSMUSG00000035285.6	Nat14	0.3227	1.25067	5.93245e-05	0.00231796
ENSMUSG00000007021.4	Syngr3	0.285485	1.21882	5.97559e-05	0.0023305
ENSMUSG00000002496.9	Tsc2	0.226248	1.16979	5.98619e-05	0.0023305
ENSMUSG00000002944.15	Cd36	-0.433123	-1.35015	6.01781e-05	0.00233499
ENSMUSG00000030775.9	Trat1	-0.492461	-1.40684	6.03904e-05	0.00233839
ENSMUSG00000096914.3	Galntl6	-0.319922	-1.24826	6.05592e-05	0.00234072
ENSMUSG00000022490.6	Ppp1r1a	0.318904	1.24738	6.10671e-05	0.00235612
ENSMUSG00000054162.15	Spock3	-0.324077	-1.25186	6.12375e-05	0.00235846
ENSMUSG00000027894.14	Slc6a17	0.261449	1.19868	6.13579e-05	0.00235888
ENSMUSG00000027763.13	Mbnl1	-0.251424	-1.19038	6.17006e-05	0.00236783
ENSMUSG00000035890.9	Rnf126	0.353662	1.2778	6.30478e-05	0.00241522
ENSMUSG00000028692.14	Akr1a1	0.279137	1.21347	6.32764e-05	0.00241757
ENSMUSG00000052062.14	Pard3b	-0.365214	-1.28807	6.33336e-05	0.00241757
ENSMUSG00000009555.16	Cdk9	0.263402	1.20031	6.51004e-05	0.00248061
ENSMUSG00000003345.16	Csnk1g2	0.310912	1.24049	6.67855e-05	0.00253138
ENSMUSG00000038366.15	Lasp1	0.256779	1.19481	6.81674e-05	0.00257581
ENSMUSG00000063273.11	Naa15	-0.276278	-1.21107	6.81968e-05	0.00257581
ENSMUSG00000020692.14	Nle1	0.382263	1.30338	6.89091e-05	0.00259815
ENSMUSG00000021981.9	Cab39l	-0.289508	-1.22222	6.96517e-05	0.00262156
ENSMUSG00000024735.13	Prpf19	0.26849	1.20455	6.99935e-05	0.00262728
ENSMUSG00000019787.9	Trdn	-0.361875	-1.2851	7.00477e-05	0.00262728
ENSMUSG00000056413.16	Adap1	0.203183	1.15124	7.19481e-05	0.00269386
ENSMUSG00000026821.15	Ralgds	0.272788	1.20814	7.2169e-05	0.00269744
ENSMUSG00000051403.9	Ppp1r37	0.265498	1.20205	7.31885e-05	0.00272137
ENSMUSG00000042790.16	Rnf214	0.167567	1.12316	7.31311e-05	0.00272137
ENSMUSG00000022674.14	Ube2v2	-0.339603	-1.26541	7.33194e-05	0.00272154
ENSMUSG00000034525.6	Ice1	0.148864	1.1087	7.40393e-05	0.00274353
ENSMUSG00000036752.4	Tubb4b	0.324032	1.25182	7.5114e-05	0.00275022
ENSMUSG00000029063.16	Nadk	0.243865	1.18416	7.51033e-05	0.00275022
ENSMUSG00000057738.13	Sptan1	0.204044	1.15192	7.50261e-05	0.00275022
ENSMUSG00000025428.15	Atp5a1	0.196757	1.14612	7.47289e-05	0.00275022
ENSMUSG00000027166.14	Dnajc24	-0.348205	-1.27298	7.48106e-05	0.00275022
ENSMUSG00000030695.14	Aldoa	0.338375	1.26433	7.56181e-05	0.00275929
ENSMUSG00000034686.7	Prr7	0.366569	1.28928	7.62496e-05	0.00277763
ENSMUSG00000039615.8	Stub1	0.342945	1.26834	7.76495e-05	0.00280849
ENSMUSG00000034949.18	Zfr2	0.254613	1.19302	7.7445e-05	0.00280849
ENSMUSG00000012126.16	Ubxn11	0.243635	1.18397	7.77458e-05	0.00280849
ENSMUSG00000036057.11	Ptpn23	0.215262	1.16092	7.78611e-05	0.00280849
ENSMUSG00000062078.14	Qk	-0.364362	-1.28731	7.78795e-05	0.00280849
ENSMUSG00000047940.13	Stpg2	-0.482345	-1.39701	7.72587e-05	0.00280849
ENSMUSG00000033706.13	Smyd5	0.31704	1.24577	7.90684e-05	0.00284184
ENSMUSG00000034928.16	Rnf44	0.236436	1.17808	7.89467e-05	0.00284184
ENSMUSG00000036281.13	Snapc4	0.266475	1.20287	7.9502e-05	0.00285267
ENSMUSG00000046574.8	Prr12	0.254687	1.19308	7.99302e-05	0.00286326
ENSMUSG00000034854.8	Mfsd12	0.348531	1.27326	8.04206e-05	0.00286904
ENSMUSG00000038762.15	Abcf1	0.252464	1.19124	8.11976e-05	0.00286904
ENSMUSG00000027457.15	Snph	0.235455	1.17728	8.06112e-05	0.00286904
ENSMUSG00000027509.11	Rae1	0.231911	1.17439	8.03423e-05	0.00286904
ENSMUSG00000039738.16	Slx4	0.221811	1.1662	8.09282e-05	0.00286904
ENSMUSG00000044950.7	Pwwp2a	-0.217893	-1.16303	8.10688e-05	0.00286904
ENSMUSG00000036879.15	Phkb	-0.286943	-1.22005	8.13868e-05	0.00286904
ENSMUSG00000001891.16	Ugp2	-0.28821	-1.22112	8.13946e-05	0.00286904
ENSMUSG00000024645.4	Timm21	-0.366728	-1.28943	8.14242e-05	0.00286904
ENSMUSG00000028370.7	Pappa	-0.37795	-1.29949	8.123e-05	0.00286904
ENSMUSG00000063146.11	Clip2	0.204213	1.15206	8.24564e-05	0.00290066
ENSMUSG00000024926.9	Kat5	0.287157	1.22023	8.31143e-05	0.00291903
ENSMUSG00000013787.15	Ehmt2	0.262328	1.19941	8.33383e-05	0.00292213
ENSMUSG00000040048.14	Ndufb10	0.276385	1.21116	8.40511e-05	0.00294233
ENSMUSG00000025373.14	Rnf41	0.214267	1.16011	8.43092e-05	0.00294658
ENSMUSG00000055491.13	Pprc1	0.277415	1.21202	8.46611e-05	0.00295408
ENSMUSG00000037579.6	Kcnh3	0.349904	1.27448	8.50193e-05	0.00295871
ENSMUSG00000013236.16	Ptprs	0.239429	1.18053	8.50685e-05	0.00295871
ENSMUSG00000028576.12	Ift74	-0.277266	-1.2119	8.52685e-05	0.0029603
ENSMUSG00000040520.7	Manea	-0.31862	-1.24714	8.53894e-05	0.0029603
ENSMUSG00000019261.3	Map1s	0.319499	1.2479	8.5532e-05	0.00296048
ENSMUSG00000028833.13	Ncdn	0.303342	1.234	8.61845e-05	0.00297144
ENSMUSG00000039849.5	Pcif1	0.279275	1.21358	8.62627e-05	0.00297144
ENSMUSG00000018974.7	Sart3	0.243963	1.18424	8.62322e-05	0.00297144
ENSMUSG00000021615.13	Xrcc4	-0.376696	-1.29837	8.64479e-05	0.00297306
ENSMUSG00000018042.17	Cyb5r3	0.30209	1.23293	8.69595e-05	0.0029755
ENSMUSG00000025375.15	Aatk	0.239953	1.18095	8.70717e-05	0.0029755
ENSMUSG00000038026.12	Kcnj9	0.221993	1.16634	8.69615e-05	0.0029755
ENSMUSG00000061244.13	Exoc5	-0.278174	-1.21266	8.69086e-05	0.0029755
ENSMUSG00000004849.14	Ap1s1	0.306368	1.23659	8.78066e-05	0.00299112
ENSMUSG00000002799.5	Jag2	0.29184	1.2242	8.80796e-05	0.00299275
ENSMUSG00000034663.13	Bmp2k	-0.313382	-1.24262	8.82714e-05	0.00299275
ENSMUSG00000064264.14	Zfp428	0.361828	1.28505	9.05002e-05	0.00304373
ENSMUSG00000039660.16	Spout1	0.320338	1.24862	9.07647e-05	0.00304373
ENSMUSG00000028669.15	Pithd1	0.294921	1.22682	9.00784e-05	0.00304373
ENSMUSG00000029472.13	Anapc5	0.170156	1.12518	9.06235e-05	0.00304373
ENSMUSG00000021087.17	Rtn1	0.148926	1.10874	9.03334e-05	0.00304373
ENSMUSG00000020654.15	Adcy3	0.201645	1.15001	9.1143e-05	0.00305166
ENSMUSG00000075520.5	Malrd1	-0.316925	-1.24567	9.15435e-05	0.00306031
ENSMUSG00000062867.13	Impdh2	0.321536	1.24966	9.19718e-05	0.00306986
ENSMUSG00000022390.10	Zc3h7b	0.247856	1.18744	9.21318e-05	0.00307044
ENSMUSG00000007207.10	Stx1a	0.298225	1.22963	9.25549e-05	0.00307352
ENSMUSG00000021266.16	Wars	0.235358	1.1772	9.25589e-05	0.00307352
ENSMUSG00000025900.12	Rp1	-0.366792	-1.28948	9.26525e-05	0.00307352
ENSMUSG00000029714.11	Gigyf1	0.230287	1.17307	9.28097e-05	0.003074
ENSMUSG00000034781.5	Gna11	0.27613	1.21094	9.33689e-05	0.00308777
ENSMUSG00000007670.9	Khsrp	0.248594	1.18805	9.40282e-05	0.00310481
ENSMUSG00000021486.6	Prelid1	0.353648	1.27779	9.43449e-05	0.00311049
ENSMUSG00000030036.8	Mogs	0.339173	1.26503	9.52284e-05	0.00313429
ENSMUSG00000005566.14	Trim28	0.277096	1.21175	9.53579e-05	0.00313429
ENSMUSG00000020775.13	Mrpl38	0.344592	1.26979	9.57421e-05	0.00314212
ENSMUSG00000026918.16	Brd3	0.168334	1.12376	9.58983e-05	0.00314246
ENSMUSG00000002608.8	Ccdc97	0.278291	1.21276	9.67877e-05	0.00316198
ENSMUSG00000040327.16	Cul9	0.242837	1.18332	9.66676e-05	0.00316198
ENSMUSG00000013419.7	Zfp651	0.291875	1.22423	9.77803e-05	0.00317599
ENSMUSG00000027582.16	Zgpat	0.237983	1.17934	9.78066e-05	0.00317599
ENSMUSG00000032101.6	Ddx25	0.236184	1.17787	9.7592e-05	0.00317599
ENSMUSG00000002006.12	Pdzd4	0.165014	1.12118	9.74908e-05	0.00317599
ENSMUSG00000020451.17	Limk2	0.196247	1.14571	9.79975e-05	0.00317739
ENSMUSG00000061689.15	Dlgap4	0.197891	1.14702	9.8427e-05	0.00318239
ENSMUSG00000027722.14	Spata5	-0.287242	-1.22031	9.8595e-05	0.00318239
ENSMUSG00000036019.8	Tmtc2	-0.294332	-1.22632	9.85874e-05	0.00318239
ENSMUSG00000018287.12	Spag7	0.238475	1.17974	9.94002e-05	0.00320357
ENSMUSG00000005469.10	Prkaca	0.283119	1.21682	9.96507e-05	0.00320684
ENSMUSG00000031386.14	Hcfc1	0.187936	1.13913	0.000100307	0.00322315
ENSMUSG00000024193.7	Phf1	0.338971	1.26485	0.000101621	0.00326051
ENSMUSG00000052783.16	Grk4	-0.307563	-1.23762	0.000101829	0.00326233
ENSMUSG00000026816.14	Gtf3c5	0.262163	1.19928	0.000102707	0.00328069
ENSMUSG00000026933.17	Camsap1	0.144673	1.10548	0.000102666	0.00328069
ENSMUSG00000032485.14	Scap	0.252743	1.19147	0.000102865	0.00328085
ENSMUSG00000005986.15	Ankrd13d	0.21233	1.15856	0.000104324	0.00332249
ENSMUSG00000039568.6	Ubald1	0.322338	1.25036	0.000104767	0.00332775
ENSMUSG00000051790.15	Nlgn2	0.282578	1.21637	0.000104799	0.00332775
ENSMUSG00000050896.12	Rtn4rl2	0.325078	1.25273	0.000105577	0.00334129
ENSMUSG00000006024.13	Napa	0.261668	1.19886	0.000105691	0.00334129
ENSMUSG00000020882.17	Cacnb1	0.291377	1.22381	0.000106556	0.00334898
ENSMUSG00000040867.12	Begain	0.291273	1.22372	0.000106551	0.00334898
ENSMUSG00000064360.1	mt-Nd3	-0.417974	-1.33605	0.000106329	0.00334898
ENSMUSG00000031788.14	Kifc3	0.241676	1.18237	0.000106784	0.00335124
ENSMUSG00000035049.3	Rrp12	0.258717	1.19641	0.000107286	0.00335915
ENSMUSG00000029033.16	Acap3	0.244604	1.18477	0.000107348	0.00335915
ENSMUSG00000057098.14	Ebf1	-0.337239	-1.26334	0.00010776	0.00336716
ENSMUSG00000102758.3	Naaladl2	-0.312673	-1.24201	0.000108104	0.00337301
ENSMUSG00000039834.17	Zfp335	0.293152	1.22531	0.000110214	0.0033887
ENSMUSG00000038884.14	A230050P20Rik	0.261554	1.19877	0.000109731	0.0033887
ENSMUSG00000052488.7	Cherp	0.247531	1.18717	0.000109338	0.0033887
ENSMUSG00000031451.6	Gas6	0.213257	1.1593	0.000110312	0.0033887
ENSMUSG00000020850.14	Prpf8	0.188618	1.13967	0.000108846	0.0033887
ENSMUSG00000020917.17	Acly	0.185373	1.13711	0.000110345	0.0033887
ENSMUSG00000000532.10	Acvr1b	0.147197	1.10742	0.000110496	0.0033887
ENSMUSG00000025453.16	Nnt	-0.23457	-1.17656	0.00010937	0.0033887
ENSMUSG00000030421.9	Uri1	-0.287728	-1.22072	0.000109439	0.0033887
ENSMUSG00000061778.10	Mospd2	-0.308253	-1.23821	0.000109706	0.0033887
ENSMUSG00000026637.13	Traf5	-0.332234	-1.25896	0.000110471	0.0033887
ENSMUSG00000050840.8	Cdh20	-0.352558	-1.27682	0.00010948	0.0033887
ENSMUSG00000023286.16	Ube2j2	0.228604	1.1717	0.000110727	0.00339095
ENSMUSG00000000632.13	Sez6	0.3399	1.26567	0.000112059	0.00342201
ENSMUSG00000026207.16	Speg	0.261791	1.19897	0.000112004	0.00342201
ENSMUSG00000051391.9	Ywhag	0.224972	1.16875	0.000112296	0.00342438
ENSMUSG00000030852.17	Tacc2	0.178917	1.13203	0.000113182	0.00344654
ENSMUSG00000025468.15	Caly	0.345953	1.27099	0.000113636	0.00345547
ENSMUSG00000019179.10	Mdh2	0.258312	1.19608	0.000113955	0.00346029
ENSMUSG00000022212.15	Cpne6	0.388327	1.30887	0.000114445	0.00346361
ENSMUSG00000001098.15	Kctd10	0.250236	1.1894	0.000114547	0.00346361
ENSMUSG00000046169.9	Adamts6	-0.383608	-1.3046	0.00011428	0.00346361
ENSMUSG00000063952.15	Brpf3	0.221748	1.16615	0.000115344	0.0034828
ENSMUSG00000049932.3	H2afx	0.377978	1.29952	0.00011581	0.00348682
ENSMUSG00000024858.13	Grk2	0.252592	1.19135	0.000115946	0.00348682
ENSMUSG00000055415.7	Atp10b	-0.449802	-1.36585	0.000115963	0.00348682
ENSMUSG00000015733.13	Capza2	-0.259717	-1.19724	0.000116191	0.00348881
ENSMUSG00000047649.9	Cd3eap	0.296232	1.22793	0.000116512	0.00349357
ENSMUSG00000075014.1	Gm10800	-0.260504	-1.1979	0.000116806	0.00349751
ENSMUSG00000025403.5	Shmt2	0.319928	1.24827	0.000117048	0.00349989
ENSMUSG00000024962.13	Vegfb	0.273903	1.20907	0.000119625	0.00356288
ENSMUSG00000023018.4	Smarcd1	0.244429	1.18462	0.000119384	0.00356288
ENSMUSG00000032185.15	Carm1	0.23017	1.17297	0.000119816	0.00356288
ENSMUSG00000075046.7	Duxf3	-0.231999	-1.17446	0.000119686	0.00356288
ENSMUSG00000032589.14	Bsn	0.22466	1.1685	0.000121698	0.00361386
ENSMUSG00000095567.7	Noc2l	0.315926	1.24481	0.000122137	0.00361691
ENSMUSG00000034926.3	Dhcr24	0.2769	1.21159	0.000122133	0.00361691
ENSMUSG00000037217.15	Syn1	0.284446	1.21794	0.000122556	0.00362434
ENSMUSG00000003575.13	Crtc1	0.232682	1.17502	0.000123271	0.00364048
ENSMUSG00000006191.17	Cdkal1	-0.245053	-1.18514	0.000123441	0.00364051
ENSMUSG00000017210.14	Med24	0.260107	1.19757	0.000123878	0.0036484
ENSMUSG00000004530.12	Coro1c	0.193849	1.14381	0.000124247	0.00365426
ENSMUSG00000029036.18	Atad3a	0.278266	1.21274	0.000124897	0.00366836
ENSMUSG00000032834.11	Pwp2	0.273665	1.20888	0.000125969	0.00368977
ENSMUSG00000023073.2	Slc10a2	-0.472441	-1.38746	0.000125944	0.00368977
ENSMUSG00000046556.7	Zfp319	0.325313	1.25294	0.000126648	0.00369961
ENSMUSG00000020389.19	Cdkl3	-0.202151	-1.15041	0.000126504	0.00369961
ENSMUSG00000024941.8	Scyl1	0.283799	1.2174	0.000126912	0.00370228
ENSMUSG00000042766.17	Trim46	0.269204	1.20514	0.000127778	0.00372251
ENSMUSG00000053801.18	Grwd1	0.327886	1.25517	0.000128919	0.00373552
ENSMUSG00000029348.11	Asphd2	0.316969	1.24571	0.00012858	0.00373552
ENSMUSG00000070570.5	Slc17a7	0.316438	1.24525	0.000128861	0.00373552
ENSMUSG00000024772.9	Ehd1	0.281499	1.21546	0.000129381	0.00374388
ENSMUSG00000028937.14	Acot7	0.276759	1.21147	0.000131107	0.00378873
ENSMUSG00000043670.4	Diras1	0.278941	1.2133	0.000131424	0.00379023
ENSMUSG00000014496.7	Ankrd28	-0.282467	-1.21627	0.000131511	0.00379023
ENSMUSG00000020297.10	Nsg2	0.180519	1.13329	0.000132423	0.00381142
ENSMUSG00000002957.11	Ap2a2	0.265866	1.20236	0.00013333	0.00383177
ENSMUSG00000022623.15	Shank3	0.261547	1.19876	0.000133486	0.00383177
ENSMUSG00000037907.16	Ankrd13b	0.257895	1.19573	0.000134094	0.00383673
ENSMUSG00000025410.10	Dctn2	0.240104	1.18108	0.000134189	0.00383673
ENSMUSG00000020708.12	Psmc5	0.21383	1.15976	0.000134325	0.00383673
ENSMUSG00000031311.17	Nono	0.204327	1.15215	0.000134717	0.0038415
ENSMUSG00000026202.13	Tuba4a	0.296178	1.22789	0.000135507	0.00385891
ENSMUSG00000019848.14	Popdc3	-0.332083	-1.25883	0.000135923	0.00386563
ENSMUSG00000056201.7	Cfl1	0.283493	1.21714	0.000136381	0.00387354
ENSMUSG00000043460.6	Elfn2	0.282765	1.21652	0.000136685	0.00387705
ENSMUSG00000020889.11	Nr1d1	0.349149	1.27381	0.00013809	0.00391177
ENSMUSG00000029616.9	Erp29	0.252944	1.19164	0.000138894	0.00392936
ENSMUSG00000024666.5	Tmem138	0.350511	1.27501	0.000140317	0.00396442
ENSMUSG00000021259.4	Cyp46a1	0.288793	1.22162	0.000142416	0.00401843
ENSMUSG00000040289.8	Hey1	0.285104	1.2185	0.000142936	0.00402258
ENSMUSG00000035829.13	Ppp1r26	0.285879	1.21915	0.000143391	0.00402711
ENSMUSG00000040651.8	Fam208a	-0.293806	-1.22587	0.000143658	0.00402711
ENSMUSG00000095156.2	Olfr1281	-0.394396	-1.31439	0.000143604	0.00402711
ENSMUSG00000039086.9	Ss18l1	0.142011	1.10344	0.000144893	0.00405635
ENSMUSG00000063975.13	Slco1a5	-0.306949	-1.23709	0.000145246	0.00405635
ENSMUSG00000051817.8	Sox12	0.334102	1.26059	0.000145682	0.00406268
ENSMUSG00000036819.14	Jmjd4	0.25091	1.18996	0.000146107	0.00406926
ENSMUSG00000001700.9	Gramd3	-0.386746	-1.30744	0.000147443	0.00410116
ENSMUSG00000006442.10	Srm	0.365509	1.28834	0.000150024	0.00416221
ENSMUSG00000061306.15	Slc38a10	0.25259	1.19134	0.000149966	0.00416221
ENSMUSG00000058672.6	Tubb2a	0.286123	1.21936	0.000150354	0.004166
ENSMUSG00000023852.13	Chd1	-0.201952	-1.15025	0.000151142	0.00418243
ENSMUSG00000024560.6	Cxxc1	0.282007	1.21588	0.000152205	0.00420645
ENSMUSG00000032802.8	Srxn1	0.293109	1.22528	0.000152669	0.00421387
ENSMUSG00000061479.15	Snrpa	0.282833	1.21658	0.000154649	0.00424941
ENSMUSG00000028466.15	Creb3	0.266368	1.20278	0.000154407	0.00424941
ENSMUSG00000024462.17	Gabbr1	0.190668	1.14129	0.000154746	0.00424941
ENSMUSG00000021879.12	Dnah12	-0.406996	-1.32592	0.000154264	0.00424941
ENSMUSG00000039059.11	Hrh3	0.435144	1.35205	0.000156274	0.00426394
ENSMUSG00000025422.9	Agap2	0.280676	1.21476	0.000156662	0.00426394
ENSMUSG00000031169.13	Porcn	0.231205	1.17381	0.000155848	0.00426394
ENSMUSG00000024966.8	Stip1	0.185243	1.13701	0.000155666	0.00426394
ENSMUSG00000021391.9	Cenpp	-0.386815	-1.3075	0.000156657	0.00426394
ENSMUSG00000025597.13	Klhl4	-0.416075	-1.33429	0.000156293	0.00426394
ENSMUSG00000032845.15	Alpk2	-0.427106	-1.34453	0.000155943	0.00426394
ENSMUSG00000025130.11	P4hb	0.231466	1.17403	0.000157301	0.00427175
ENSMUSG00000045519.15	Zfp560	-0.285528	-1.21886	0.000157346	0.00427175
ENSMUSG00000024201.12	Kdm4b	0.184435	1.13637	0.000158198	0.00428409
ENSMUSG00000002221.11	Paxip1	0.179547	1.13253	0.000158054	0.00428409
ENSMUSG00000030127.15	Cops7a	0.291243	1.22369	0.000161671	0.00436715
ENSMUSG00000024050.15	Wiz	0.229876	1.17273	0.000161664	0.00436715
ENSMUSG00000071658.4	Gng3	0.311475	1.24098	0.00016245	0.00437836
ENSMUSG00000044700.15	Tmem201	0.291509	1.22392	0.000162619	0.00437836
ENSMUSG00000017176.17	Nt5c3b	0.216887	1.16222	0.000162696	0.00437836
ENSMUSG00000002413.15	Braf	-0.203471	-1.15147	0.00016307	0.00438293
ENSMUSG00000038552.14	Fndc4	0.317791	1.24642	0.000163317	0.00438411
ENSMUSG00000002222.14	Rmnd5a	-0.23216	-1.17459	0.00016433	0.00440581
ENSMUSG00000006307.16	Kmt2b	0.226356	1.16988	0.000164765	0.00441049
ENSMUSG00000021706.14	Zfyve16	-0.278092	-1.21259	0.000164915	0.00441049
ENSMUSG00000037331.15	Larp1	0.151671	1.11086	0.000165215	0.00441306
ENSMUSG00000028063.15	Lmna	0.287869	1.22084	0.000165532	0.00441602
ENSMUSG00000031157.10	Pqbp1	0.244268	1.18449	0.000166427	0.00443443
ENSMUSG00000022021.13	Diaph3	-0.461617	-1.37708	0.000166794	0.0044387
ENSMUSG00000016757.10	Ttll12	0.302827	1.23356	0.000167851	0.00445103
ENSMUSG00000036529.17	Sbf1	0.236049	1.17776	0.000168525	0.0044627
ENSMUSG00000024130.15	Abca3	0.193834	1.1438	0.000169281	0.00447173
ENSMUSG00000025268.15	Maged2	0.316863	1.24562	0.000170368	0.00448941
ENSMUSG00000035835.14	Plppr3	0.361121	1.28442	0.000171486	0.0044961
ENSMUSG00000032011.5	Thy1	0.259697	1.19723	0.000171613	0.0044961
ENSMUSG00000019370.10	Calm3	0.231782	1.17428	0.000171666	0.0044961
ENSMUSG00000026393.10	Nek7	-0.263931	-1.20075	0.000171175	0.0044961
ENSMUSG00000005268.20	Prlr	-0.381705	-1.30288	0.000171576	0.0044961
ENSMUSG00000062012.13	Zfp13	0.258051	1.19586	0.000172305	0.00450414
ENSMUSG00000006435.15	Neurl1a	0.268975	1.20495	0.000172747	0.00450796
ENSMUSG00000008690.15	Ncaph2	0.267429	1.20366	0.00017337	0.00451875
ENSMUSG00000006711.15	D130043K22Rik	0.169699	1.12482	0.000174928	0.00454835
ENSMUSG00000027782.10	Kpna4	-0.221131	-1.16565	0.00017474	0.00454835
ENSMUSG00000022841.14	Ap2m1	0.2469	1.18665	0.000175217	0.00455036
ENSMUSG00000001924.15	Uba1	0.200344	1.14897	0.000175544	0.00455336
ENSMUSG00000067285.4	Gm16223	-0.435654	-1.35252	0.000175935	0.00455801
ENSMUSG00000053693.16	Mast1	0.237668	1.17908	0.000176614	0.00456462
ENSMUSG00000026336.13	Slco6d1	-0.267531	-1.20375	0.000176521	0.00456462
ENSMUSG00000032937.4	Fshr	-0.244254	-1.18448	0.000177067	0.00457037
ENSMUSG00000071317.4	Bves	-0.442993	-1.35942	0.000177261	0.00457037
ENSMUSG00000024212.8	Mllt1	0.273265	1.20854	0.000177687	0.00457119
ENSMUSG00000036095.10	Dgkb	-0.300577	-1.23164	0.000177829	0.00457119
ENSMUSG00000024989.14	Cep55	-0.356454	-1.28028	0.000178143	0.00457119
ENSMUSG00000033857.12	Engase	0.344554	1.26976	0.000178967	0.00458688
ENSMUSG00000048040.8	Arxes2	-0.382374	-1.30349	0.000179936	0.00460623
ENSMUSG00000043972.7	Opn5	-0.289614	-1.22231	0.000180283	0.00460964
ENSMUSG00000006675.10	P4htm	0.262792	1.1998	0.000180583	0.00461183
ENSMUSG00000025132.13	Arhgdia	0.296073	1.2278	0.000180826	0.00461256
ENSMUSG00000008373.16	Prpf31	0.219423	1.16427	0.000182571	0.00465156
ENSMUSG00000023110.12	Prmt5	0.264481	1.2012	0.000183219	0.00466256
ENSMUSG00000075015.3	Gm10801	-0.246371	-1.18622	0.000183986	0.00466917
ENSMUSG00000056899.10	Immp2l	-0.285725	-1.21902	0.000184129	0.00466917
ENSMUSG00000045045.7	Lrfn4	0.34846	1.2732	0.000185707	0.00469071
ENSMUSG00000003402.14	Prkcsh	0.29023	1.22284	0.000185339	0.00469071
ENSMUSG00000022515.5	Anks3	0.21222	1.15847	0.000185498	0.00469071
ENSMUSG00000052681.8	Rap1b	-0.247504	-1.18715	0.00018585	0.00469071
ENSMUSG00000021707.4	Dhfr	-0.425334	-1.34288	0.000187514	0.00471611
ENSMUSG00000037921.15	Ddx60	-0.459574	-1.37514	0.00018751	0.00471611
ENSMUSG00000047547.14	Cltb	0.255297	1.19358	0.00018784	0.00471881
ENSMUSG00000022707.16	Gbe1	-0.341987	-1.2675	0.000188907	0.00474007
ENSMUSG00000026181.11	Ppm1f	0.212269	1.15851	0.000189826	0.00475759
ENSMUSG00000015461.15	Atf6b	0.296038	1.22777	0.000190829	0.00477716
ENSMUSG00000002524.15	Puf60	0.268779	1.20479	0.000193206	0.0048281
ENSMUSG00000005442.13	Cic	0.242992	1.18344	0.000193312	0.0048281
ENSMUSG00000020780.15	Srp68	0.215201	1.16087	0.000194083	0.00484172
ENSMUSG00000026817.14	Ak1	0.262031	1.19917	0.000195302	0.00485565
ENSMUSG00000019254.16	Ppp1r12c	0.213359	1.15938	0.000195318	0.00485565
ENSMUSG00000055407.14	Map6	0.190817	1.14141	0.000194953	0.00485565
ENSMUSG00000031916.17	Cog8	0.263134	1.20008	0.000195652	0.00485835
ENSMUSG00000027770.5	Dhx36	-0.24697	-1.18671	0.000197671	0.00490208
ENSMUSG00000102805.5	Gm37240	-0.442433	-1.35889	0.000197868	0.00490208
ENSMUSG00000030854.17	Ptpn5	0.192149	1.14246	0.000199378	0.00492813
ENSMUSG00000106379.1	Lhfpl3	-0.273826	-1.20901	0.000199277	0.00492813
ENSMUSG00000039176.17	Polg	0.196636	1.14602	0.000203002	0.00500622
ENSMUSG00000026797.16	Stxbp1	0.208331	1.15535	0.000203725	0.00501256
ENSMUSG00000022749.6	Tbc1d23	-0.220185	-1.16488	0.000205306	0.0050457
ENSMUSG00000039347.7	Atp6v0e2	0.268098	1.20422	0.000205855	0.00505341
ENSMUSG00000026064.15	Ptp4a1	-0.281607	-1.21555	0.000206445	0.00506213
ENSMUSG00000021696.8	Elovl7	-0.416814	-1.33498	0.000207234	0.0050757
ENSMUSG00000031433.15	Rbm41	-0.296046	-1.22777	0.000207678	0.00508078
ENSMUSG00000041774.14	Ydjc	0.373211	1.29523	0.000208958	0.00508558
ENSMUSG00000041073.10	Nacad	0.315037	1.24404	0.000209517	0.00508558
ENSMUSG00000000308.14	Ckmt1	0.272905	1.20824	0.000208691	0.00508558
ENSMUSG00000020923.17	Ubtf	0.210114	1.15678	0.00020926	0.00508558
ENSMUSG00000030643.14	Rab30	-0.262123	-1.19924	0.000208338	0.00508558
ENSMUSG00000049556.5	Lingo1	0.252141	1.19097	0.000210284	0.00509073
ENSMUSG00000029120.10	Ppp2r2c	0.164511	1.12079	0.000210268	0.00509073
ENSMUSG00000017299.13	Dnttip1	0.186001	1.13761	0.00021115	0.00509623
ENSMUSG00000040044.11	Orc3	-0.244061	-1.18432	0.000211028	0.00509623
ENSMUSG00000029598.12	Plbd2	0.274549	1.20962	0.000212634	0.00512058
ENSMUSG00000025196.4	Cpn1	-0.268371	-1.20445	0.000213673	0.00513984
ENSMUSG00000042535.8	Gtpbp1	0.218169	1.16326	0.00021512	0.00516312
ENSMUSG00000016756.16	Cmah	-0.375156	-1.29698	0.000216268	0.00518489
ENSMUSG00000020496.9	Rnf187	0.309919	1.23964	0.000217321	0.00519857
ENSMUSG00000039218.16	Srrm2	0.144963	1.1057	0.000218649	0.00521873
ENSMUSG00000024054.13	Smchd1	-0.223001	-1.16716	0.000219153	0.00521919
ENSMUSG00000016940.18	Kctd2	0.281165	1.21518	0.000219625	0.00522464
ENSMUSG00000034780.6	B3galt1	-0.270886	-1.20655	0.00021988	0.00522494
ENSMUSG00000035640.18	Cbarp	0.316714	1.24549	0.000220342	0.00523015
ENSMUSG00000036067.12	Slc2a6	0.331207	1.25807	0.000220754	0.00523415
ENSMUSG00000022185.18	Acin1	0.185381	1.13712	0.000221831	0.0052539
ENSMUSG00000003868.14	Ruvbl2	0.286769	1.2199	0.000223247	0.00528163
ENSMUSG00000071172.12	Srsf3	-0.236521	-1.17815	0.000223705	0.00528667
ENSMUSG00000034799.16	Unc13a	0.180557	1.13332	0.000224087	0.00528988
ENSMUSG00000038976.12	Ppp1r9b	0.312094	1.24151	0.000225901	0.00531506
ENSMUSG00000031862.10	Atp13a1	0.256658	1.19471	0.000225872	0.00531506
ENSMUSG00000055421.8	Pcdh9	-0.372174	-1.2943	0.000225482	0.00531506
ENSMUSG00000050132.13	Sarm1	0.238452	1.17973	0.000228046	0.00533651
ENSMUSG00000020576.9	Nbas	-0.218656	-1.16365	0.000227663	0.00533651
ENSMUSG00000079562.6	Maea	0.170136	1.12516	0.0002288	0.00534835
ENSMUSG00000059456.13	Ptk2b	0.241174	1.18195	0.00023078	0.0053888
ENSMUSG00000051146.2	Camk2n2	0.382552	1.30365	0.000231147	0.00539151
ENSMUSG00000029223.12	Uchl1	0.299815	1.23099	0.000232746	0.00540917
ENSMUSG00000041096.13	Tspyl2	0.229068	1.17208	0.000232755	0.00540917
ENSMUSG00000024743.14	Syt7	0.166647	1.12245	0.000232909	0.00540917
ENSMUSG00000015112.15	Slc25a13	-0.450818	-1.36682	0.000234412	0.00543821
ENSMUSG00000042109.7	Csdc2	0.254924	1.19327	0.000235006	0.00544613
ENSMUSG00000002844.8	Adprh	0.308893	1.23876	0.000235382	0.00544896
ENSMUSG00000090353.2	Gm17555	-0.390579	-1.31092	0.000236177	0.00546151
ENSMUSG00000019082.18	Slc25a22	0.292572	1.22482	0.00023858	0.00551116
ENSMUSG00000019432.15	Ddx39b	0.186915	1.13833	0.000239165	0.00551873
ENSMUSG00000022560.8	Slc52a2	0.366505	1.28923	0.000240606	0.00553555
ENSMUSG00000059248.13	Septin9	0.282709	1.21648	0.000240665	0.00553555
ENSMUSG00000033585.5	Ndn	0.340148	1.26589	0.000241294	0.0055441
ENSMUSG00000028656.14	Cap1	0.190929	1.1415	0.000242434	0.00556435
ENSMUSG00000027739.9	Rab33b	-0.270796	-1.20647	0.000244241	0.00559987
ENSMUSG00000038605.11	Samd10	0.314798	1.24384	0.000244695	0.00560429
ENSMUSG00000068856.3	Sf3b4	0.326089	1.25361	0.000245472	0.00560956
ENSMUSG00000028959.14	Fastk	0.293511	1.22562	0.000245707	0.00560956
ENSMUSG00000010086.17	Rnf112	0.254964	1.19331	0.000245532	0.00560956
ENSMUSG00000060038.14	Dhps	0.345528	1.27062	0.000248012	0.00565229
ENSMUSG00000029478.16	Ncor2	0.216101	1.16159	0.000248103	0.00565229
ENSMUSG00000022369.13	Mtbp	-0.439947	-1.35655	0.000248536	0.00565617
ENSMUSG00000017999.16	Ddx27	0.233944	1.17605	0.000250194	0.00568787
ENSMUSG00000024012.17	Mtch1	0.276007	1.21084	0.000252188	0.00572716
ENSMUSG00000055312.2	Them7	-0.238592	-1.17984	0.000254414	0.00577164
ENSMUSG00000034789.7	Rab24	0.290172	1.22279	0.000254853	0.0057755
ENSMUSG00000023175.15	Bsg	0.316202	1.24505	0.000258141	0.0058434
ENSMUSG00000025855.13	Prkar1b	0.219751	1.16453	0.000258392	0.0058434
ENSMUSG00000031622.16	Sin3b	0.226008	1.16959	0.000259276	0.00585725
ENSMUSG00000038173.15	Enpp6	-0.435835	-1.35269	0.000259989	0.00586719
ENSMUSG00000023353.14	Agap3	0.242407	1.18297	0.000261793	0.00589555
ENSMUSG00000027810.14	Eif2a	-0.294557	-1.22651	0.000261722	0.00589555
ENSMUSG00000032127.9	Vps11	0.225	1.16878	0.000262078	0.0058958
ENSMUSG00000020570.15	Sypl	-0.352115	-1.27643	0.000262367	0.00589615
ENSMUSG00000037622.14	Wdtc1	0.23045	1.1732	0.000263468	0.00591471
ENSMUSG00000002068.16	Ccne1	0.334633	1.26106	0.000264196	0.00592487
ENSMUSG00000024835.14	Coro1b	0.248627	1.18808	0.000265864	0.00595371
ENSMUSG00000035781.14	R3hdm4	0.204364	1.15218	0.000266035	0.00595371
ENSMUSG00000025871.18	4833439L19Rik	0.198308	1.14735	0.000267587	0.00597603
ENSMUSG00000074564.3	Gm10720	-0.238369	-1.17966	0.000268032	0.00597603
ENSMUSG00000023170.14	Gps2	0.336097	1.26234	0.000268583	0.00597966
ENSMUSG00000006204.6	5430419D17Rik	-0.222265	-1.16656	0.000269568	0.00599538
ENSMUSG00000013921.15	Clip3	0.219261	1.16414	0.000271104	0.00602333
ENSMUSG00000034303.7	Ccdc15	-0.32149	-1.24962	0.000271966	0.00603624
ENSMUSG00000022175.8	Lrp10	0.330092	1.25709	0.000272865	0.00604996
ENSMUSG00000015176.9	Nolc1	0.259451	1.19702	0.000274911	0.00608477
ENSMUSG00000032409.15	Atr	-0.280567	-1.21467	0.000275	0.00608477
ENSMUSG00000010095.13	Slc3a2	0.259658	1.19719	0.000276142	0.00609124
ENSMUSG00000036636.9	Clcn7	0.233717	1.17586	0.00027613	0.00609124
ENSMUSG00000052934.14	Fbxo31	0.220445	1.16509	0.00027586	0.00609124
ENSMUSG00000047085.14	Lrrc4b	0.232878	1.17518	0.000276556	0.00609415
ENSMUSG00000044636.5	Csrnp2	0.235389	1.17722	0.000278966	0.00612842
ENSMUSG00000020671.9	Rab10	-0.140418	-1.10222	0.000278816	0.00612842
ENSMUSG00000027589.14	Pcmtd2	-0.204733	-1.15247	0.000280531	0.00615025
ENSMUSG00000087194.9	Skint6	-0.266944	-1.20326	0.000281029	0.00615477
ENSMUSG00000021933.11	Gucy1b2	-0.357157	-1.2809	0.000283601	0.00619864
ENSMUSG00000002459.17	Rgs20	-0.27295	-1.20828	0.000284624	0.00621421
ENSMUSG00000064115.13	Cadm2	-0.299816	-1.23099	0.000285246	0.00621421
ENSMUSG00000026611.17	Spata17	-0.447048	-1.36325	0.000284969	0.00621421
ENSMUSG00000038453.16	Srcin1	0.186477	1.13798	0.000285952	0.00621845
ENSMUSG00000023456.14	Tpi1	0.282001	1.21588	0.000287079	0.00623664
ENSMUSG00000026959.13	Grin1	0.24274	1.18324	0.000290489	0.00630205
ENSMUSG00000025372.16	Baiap2	0.241331	1.18208	0.000290675	0.00630205
ENSMUSG00000039810.11	Zc3h10	0.359558	1.28303	0.000292598	0.00633099
ENSMUSG00000017548.15	Suz12	-0.27089	-1.20655	0.000292477	0.00633099
ENSMUSG00000002280.10	Narfl	0.297211	1.22877	0.000293498	0.00633773
ENSMUSG00000006464.8	Bbs1	0.192626	1.14284	0.000293332	0.00633773
ENSMUSG00000030523.18	Trpm1	-0.368973	-1.29143	0.00030016	0.00646214
ENSMUSG00000039865.8	Slc44a3	-0.235732	-1.1775	0.000300612	0.00646541
ENSMUSG00000033326.15	Kdm4a	0.151131	1.11044	0.000301218	0.00647199
ENSMUSG00000039478.15	Micu3	-0.283578	-1.21721	0.000302427	0.00649147
ENSMUSG00000052423.14	B4galt3	0.312113	1.24153	0.000303229	0.00649728
ENSMUSG00000027612.7	Mmp24	0.227667	1.17094	0.000303589	0.00649728
ENSMUSG00000029869.7	Ephb6	0.303595	1.23422	0.000304355	0.00650045
ENSMUSG00000007036.15	Abhd16a	0.24952	1.18881	0.00030409	0.00650045
ENSMUSG00000071076.6	Jund	0.341899	1.26742	0.000305385	0.006516
ENSMUSG00000027380.10	Acoxl	-0.257578	-1.19547	0.000308036	0.00656604
ENSMUSG00000040097.15	Flywch1	0.262388	1.19946	0.000310155	0.00659161
ENSMUSG00000025223.14	Ldb1	0.254892	1.19325	0.000310062	0.00659161
ENSMUSG00000037653.7	Kctd8	-0.34228	-1.26776	0.000312302	0.00662419
ENSMUSG00000020740.13	Gga3	0.200094	1.14877	0.000313205	0.00663681
ENSMUSG00000032053.8	Pou2af1	-0.288436	-1.22132	0.000314643	0.00666071
ENSMUSG00000035547.14	Capn5	0.224996	1.16877	0.000315008	0.0066619
ENSMUSG00000067649.3	Mageb18	-0.440093	-1.35669	0.000316628	0.00668301
ENSMUSG00000037098.17	Rab11fip3	0.182179	1.1346	0.00031744	0.00669361
ENSMUSG00000036528.15	Ppfibp2	-0.405502	-1.32455	0.000318471	0.00670878
ENSMUSG00000029587.16	Zfp12	0.20641	1.15381	0.000318922	0.0067117
ENSMUSG00000047904.6	Sstr2	0.318483	1.24702	0.000324243	0.00681037
ENSMUSG00000047264.8	Zfp358	0.304864	1.2353	0.00032582	0.0068292
ENSMUSG00000053080.10	2700081O15Rik	0.236324	1.17799	0.000325461	0.0068292
ENSMUSG00000028864.7	Hgf	-0.388469	-1.309	0.000326408	0.0068292
ENSMUSG00000032667.17	Pon2	-0.303997	-1.23456	0.000328471	0.00686569
ENSMUSG00000032300.7	1700017B05Rik	0.381832	1.303	0.000329465	0.00687311
ENSMUSG00000020132.10	Rab21	-0.198814	-1.14775	0.000330729	0.00689281
ENSMUSG00000027708.14	Dcun1d1	-0.264626	-1.20132	0.000332536	0.00691707
ENSMUSG00000032985.15	5730522E02Rik	-0.279811	-1.21404	0.000332509	0.00691707
ENSMUSG00000039686.14	Zer1	0.226758	1.1702	0.000334444	0.00695004
ENSMUSG00000011179.7	Odc1	0.28094	1.21499	0.000335056	0.00695605
ENSMUSG00000039623.13	Ap5z1	0.310006	1.23971	0.000336187	0.0069716
ENSMUSG00000042388.14	Dlgap3	0.252494	1.19126	0.000336453	0.0069716
ENSMUSG00000046668.8	Cxxc5	0.21163	1.158	0.000337896	0.00699477
ENSMUSG00000023961.16	Enpp4	-0.330431	-1.25739	0.000338737	0.00700544
ENSMUSG00000020086.6	H2afy2	0.215082	1.16077	0.000339694	0.00701481
ENSMUSG00000019302.16	Atp6v0a1	0.164683	1.12092	0.000339842	0.00701481
ENSMUSG00000005338.13	Cadm3	0.194725	1.14451	0.000341943	0.00705142
ENSMUSG00000038147.13	Cd84	-0.335841	-1.26211	0.000342621	0.00705865
ENSMUSG00000021624.9	Cd180	-0.404865	-1.32396	0.000343724	0.0070746
ENSMUSG00000030849.18	Fgfr2	-0.32031	-1.2486	0.000346317	0.00711437
ENSMUSG00000040722.7	Scamp5	0.206196	1.15364	0.000347825	0.00713854
ENSMUSG00000029108.14	Pcdh7	-0.374299	-1.29621	0.000349095	0.00715777
ENSMUSG00000009549.14	Srp14	0.269409	1.20531	0.000350474	0.00717914
ENSMUSG00000064358.1	mt-Co3	-0.269757	-1.2056	0.000351046	0.00717914
ENSMUSG00000029388.14	Eif2b1	0.282368	1.21619	0.000351735	0.00718453
ENSMUSG00000030881.15	Arfip2	0.226528	1.17002	0.000352178	0.00718636
ENSMUSG00000040828.9	Catsperd	-0.404971	-1.32406	0.000352492	0.00718636
ENSMUSG00000033249.10	Hsf4	0.346548	1.27151	0.000354497	0.00722041
ENSMUSG00000019124.10	Scrn1	0.177576	1.13098	0.000356339	0.00724688
ENSMUSG00000045639.14	Zfp629	0.219134	1.16403	0.000357902	0.00726227
ENSMUSG00000043760.16	Pkhd1	-0.279843	-1.21406	0.000357583	0.00726227
ENSMUSG00000039419.17	Cntnap2	-0.283316	-1.21699	0.000358521	0.00726799
ENSMUSG00000060579.12	Fhit	-0.284232	-1.21776	0.000359501	0.007281
ENSMUSG00000003623.4	Crot	-0.222589	-1.16683	0.000360092	0.00728611
ENSMUSG00000057315.14	Arhgap24	-0.341902	-1.26743	0.000361567	0.00730909
ENSMUSG00000044216.6	Kcnj4	0.238345	1.17964	0.000362801	0.00732483
ENSMUSG00000066306.13	Numa1	0.169036	1.12431	0.000363207	0.00732483
ENSMUSG00000021952.15	Xpo4	-0.225618	-1.16928	0.000363366	0.00732483
ENSMUSG00000063646.15	Jakmip1	0.172968	1.12738	0.000363775	0.0073262
ENSMUSG00000058569.7	Tmed9	0.255164	1.19347	0.000366276	0.00736281
ENSMUSG00000022382.14	Wnt7b	0.336965	1.2631	0.000367578	0.00738209
ENSMUSG00000026798.10	Coq4	0.285737	1.21903	0.000369313	0.00739338
ENSMUSG00000033128.8	Gga1	0.227914	1.17114	0.00036907	0.00739338
ENSMUSG00000034818.16	Celf5	0.170186	1.1252	0.000368578	0.00739338
ENSMUSG00000026692.12	Fmo4	-0.257758	-1.19562	0.000369514	0.00739338
ENSMUSG00000035969.15	Rusc2	0.212978	1.15908	0.000370193	0.00740008
ENSMUSG00000025237.16	Parp6	0.180721	1.13345	0.000370542	0.00740018
ENSMUSG00000026792.16	Lrsam1	0.232075	1.17452	0.000372396	0.00742343
ENSMUSG00000024773.14	Atg2a	0.260574	1.19796	0.000374239	0.00744821
ENSMUSG00000052917.14	Senp7	-0.220531	-1.16516	0.00037433	0.00744821
ENSMUSG00000017950.16	Hnf4a	-0.189699	-1.14053	0.000375036	0.00745536
ENSMUSG00000031532.6	Saraf	0.197224	1.14649	0.000375592	0.00745951
ENSMUSG00000036622.15	Atp13a2	0.265271	1.20186	0.000381248	0.0075579
ENSMUSG00000030685.5	Kctd13	0.269561	1.20544	0.000382427	0.00757431
ENSMUSG00000044927.6	H1fx	0.392348	1.31253	0.000382847	0.00757566
ENSMUSG00000020284.16	1810043G02Rik	0.333228	1.25983	0.000384645	0.00760424
ENSMUSG00000024759.13	Atl3	-0.231506	-1.17406	0.000385776	0.0076196
ENSMUSG00000024958.12	Gpr137	0.320504	1.24877	0.000387607	0.00762108
ENSMUSG00000022217.14	Emc9	0.303611	1.23423	0.00038762	0.00762108
ENSMUSG00000020312.12	Shc2	0.204417	1.15222	0.000387184	0.00762108
ENSMUSG00000030042.15	Pole4	-0.273517	-1.20875	0.000386339	0.00762108
ENSMUSG00000036555.14	Iqce	0.199423	1.14824	0.000388125	0.00762404
ENSMUSG00000047787.7	Flrt1	0.196792	1.14615	0.000389536	0.00764093
ENSMUSG00000020745.15	Pafah1b1	-0.233843	-1.17596	0.000391809	0.00767298
ENSMUSG00000096736.1	Gm17535	-0.198218	-1.14728	0.000393983	0.00769696
ENSMUSG00000030559.8	Rab38	-0.435447	-1.35233	0.000393698	0.00769696
ENSMUSG00000006476.19	Nsmf	0.315547	1.24448	0.000394786	0.00770566
ENSMUSG00000030411.16	Nova2	0.155819	1.11405	0.000397386	0.00774238
ENSMUSG00000039007.9	Cpq	-0.331319	-1.25816	0.000397056	0.00774238
ENSMUSG00000026277.13	Stk25	0.222006	1.16635	0.00039922	0.00775004
ENSMUSG00000003068.16	Stk11	0.207847	1.15496	0.000399899	0.00775625
ENSMUSG00000029166.14	Mapre3	0.174704	1.12873	0.000400898	0.00776721
ENSMUSG00000018820.13	Zfyve27	0.170287	1.12528	0.000402838	0.00778518
ENSMUSG00000038206.13	Fbxo8	-0.280987	-1.21503	0.000402604	0.00778518
ENSMUSG00000058740.14	Kcnt1	0.209976	1.15667	0.000403243	0.00778602
ENSMUSG00000032788.15	Pdxk	0.25902	1.19667	0.00040468	0.00779281
ENSMUSG00000058886.9	Deaf1	0.227688	1.17096	0.000404666	0.00779281
ENSMUSG00000014444.17	Piezo1	0.378076	1.29961	0.000405867	0.00780171
ENSMUSG00000090546.1	Cdr1	-0.415181	-1.33347	0.000405631	0.00780171
ENSMUSG00000024515.13	Smad4	-0.14958	-1.10925	0.000406745	0.0078116
ENSMUSG00000057123.14	Gja5	-0.381101	-1.30234	0.000407248	0.00781429
ENSMUSG00000036503.13	Rnf13	-0.293377	-1.22551	0.000409883	0.00783716
ENSMUSG00000039703.15	Nploc4	0.155919	1.11413	0.000410865	0.00784178
ENSMUSG00000032500.10	Dclk3	0.246033	1.18594	0.000412907	0.00786678
ENSMUSG00000025193.14	Cutc	-0.361027	-1.28434	0.000414819	0.00789622
ENSMUSG00000063160.12	Numbl	0.263483	1.20037	0.000416453	0.00789822
ENSMUSG00000052296.7	Ppp6r1	0.218848	1.1638	0.000416957	0.00789822
ENSMUSG00000029594.12	Rbm19	0.200412	1.14903	0.000416337	0.00789822
ENSMUSG00000075270.11	Pde11a	-0.429003	-1.3463	0.000417125	0.00789822
ENSMUSG00000040613.14	Apobec1	-0.433402	-1.35041	0.000416189	0.00789822
ENSMUSG00000038390.11	Gpr162	0.267386	1.20363	0.000417552	0.00789936
ENSMUSG00000059316.2	Slc27a4	0.254365	1.19281	0.000418581	0.00791188
ENSMUSG00000060261.15	Gtf2i	0.110459	1.07957	0.000420117	0.00793394
ENSMUSG00000057766.13	Ankrd29	-0.2601	-1.19756	0.000420682	0.00793766
ENSMUSG00000025381.3	Cnpy2	0.298522	1.22988	0.000425526	0.00802202
ENSMUSG00000029516.19	Cit	0.179861	1.13278	0.000426008	0.00802409
ENSMUSG00000004929.12	Thop1	0.325486	1.25309	0.000427696	0.0080418
ENSMUSG00000027852.14	Nras	-0.23961	-1.18067	0.000427466	0.0080418
ENSMUSG00000046873.18	Mbtps2	-0.270228	-1.206	0.000430308	0.00807801
ENSMUSG00000050071.8	Bex1	0.298459	1.22983	0.00043274	0.00810595
ENSMUSG00000032131.16	Abcg4	0.252515	1.19128	0.00043299	0.00810595
ENSMUSG00000001774.8	Chordc1	-0.241277	-1.18204	0.000432487	0.00810595
ENSMUSG00000036644.15	Tbc1d9b	0.222016	1.16636	0.000433457	0.00810765
ENSMUSG00000073664.11	Nbeal1	-0.257583	-1.19547	0.000435466	0.00813816
ENSMUSG00000004937.6	Sgta	0.273047	1.20836	0.00043671	0.00815431
ENSMUSG00000024431.14	Nr3c1	-0.230809	-1.17349	0.000438539	0.00817428
ENSMUSG00000035027.18	Map2k2	0.288485	1.22136	0.000440304	0.008193
ENSMUSG00000001229.7	Dpp9	0.224452	1.16833	0.000441283	0.00820413
ENSMUSG00000002981.10	Clptm1	0.234908	1.17683	0.000442862	0.0082193
ENSMUSG00000040669.14	Phc1	0.175712	1.12952	0.000442647	0.0082193
ENSMUSG00000070319.6	Eif3g	0.336818	1.26297	0.000443993	0.00823317
ENSMUSG00000087408.10	Cers1	0.27914	1.21347	0.000446078	0.00823638
ENSMUSG00000026259.14	Ngef	0.25946	1.19703	0.000445409	0.00823638
ENSMUSG00000031706.7	Rfx1	0.237136	1.17865	0.00044476	0.00823638
ENSMUSG00000020319.9	Wdpcp	-0.178138	-1.13142	0.000446018	0.00823638
ENSMUSG00000026727.10	Rsu1	-0.199229	-1.14808	0.000445542	0.00823638
ENSMUSG00000030707.15	Coro1a	0.311173	1.24072	0.000447849	0.00824107
ENSMUSG00000015377.9	Dennd6b	0.263828	1.20066	0.000447014	0.00824107
ENSMUSG00000022075.6	Rhobtb2	0.244452	1.18464	0.000447308	0.00824107
ENSMUSG00000016493.13	Cd46	-0.286164	-1.21939	0.000447863	0.00824107
ENSMUSG00000038732.14	Mboat1	-0.429474	-1.34674	0.000448591	0.00824741
ENSMUSG00000038241.16	Cep250	0.198755	1.14771	0.000449613	0.00825914
ENSMUSG00000034209.4	Rasl10a	0.371508	1.2937	0.000451876	0.00827585
ENSMUSG00000056596.8	Trnp1	0.325504	1.2531	0.000452404	0.00827585
ENSMUSG00000079426.13	Arpc4	0.286947	1.22006	0.000451911	0.00827585
ENSMUSG00000013033.16	Adgrl1	0.216352	1.16179	0.000451959	0.00827585
ENSMUSG00000052915.14	Msl1	0.191992	1.14234	0.000452445	0.00827585
ENSMUSG00000019590.16	Cyb561	0.217094	1.16239	0.00045695	0.00835117
ENSMUSG00000036959.15	Bcorl1	0.158007	1.11574	0.000457697	0.00835772
ENSMUSG00000003154.15	Foxj2	0.220492	1.16513	0.00045863	0.00836767
ENSMUSG00000045009.9	Prrt3	0.318166	1.24674	0.000460818	0.00840047
ENSMUSG00000029406.15	Pitpnm2	0.253342	1.19196	0.000462255	0.00841424
ENSMUSG00000025139.14	Tollip	0.178616	1.1318	0.000462872	0.00841424
ENSMUSG00000032366.15	Tpm1	0.140678	1.10242	0.000463919	0.00841424
ENSMUSG00000020255.8	D10Wsu102e	-0.183223	-1.13542	0.000463443	0.00841424
ENSMUSG00000060882.5	Kcnd2	-0.296911	-1.22851	0.000463873	0.00841424
ENSMUSG00000030600.15	Lrfn1	0.271797	1.20731	0.000465877	0.00843555
ENSMUSG00000027220.2	Syt13	0.158197	1.11589	0.000466576	0.0084411
ENSMUSG00000005483.10	Dnajb1	0.303491	1.23413	0.000468721	0.0084728
ENSMUSG00000074829.10	2010315B03Rik	-0.301828	-1.23271	0.00046944	0.00847867
ENSMUSG00000038555.7	Reep2	0.285671	1.21898	0.00047119	0.00850314
ENSMUSG00000018865.8	Sult4a1	0.232084	1.17453	0.000472634	0.00852205
ENSMUSG00000033294.11	Noc4l	0.309556	1.23933	0.000474544	0.00854933
ENSMUSG00000034175.13	Rhbdd3	0.327899	1.25518	0.000477075	0.00857604
ENSMUSG00000079429.9	Mroh2a	-0.221551	-1.16599	0.000477221	0.00857604
ENSMUSG00000034480.18	Diaph2	-0.342233	-1.26772	0.000476474	0.00857604
ENSMUSG00000048483.5	Zdhhc22	0.305755	1.23607	0.000479062	0.00859459
ENSMUSG00000018322.10	Tomm34	0.182969	1.13522	0.00047985	0.00859459
ENSMUSG00000032412.8	Atp1b3	-0.237077	-1.1786	0.000479812	0.00859459
ENSMUSG00000032598.8	Nckipsd	0.258663	1.19637	0.000481643	0.00859809
ENSMUSG00000026384.13	Ptpn4	-0.277826	-1.21237	0.000480891	0.00859809
ENSMUSG00000008307.11	1700109H08Rik	-0.312605	-1.24195	0.000481365	0.00859809
ENSMUSG00000025854.15	Fam20c	0.218387	1.16343	0.000483748	0.00862016
ENSMUSG00000025034.8	Trim8	0.208118	1.15518	0.000483318	0.00862016
ENSMUSG00000044937.15	Ttc41	-0.398192	-1.31786	0.00048408	0.00862016
ENSMUSG00000027602.9	Map1lc3a	0.35959	1.28306	0.000487307	0.00867044
ENSMUSG00000075592.9	Nynrin	0.274702	1.20974	0.000488483	0.00868367
ENSMUSG00000027455.16	Nsfl1c	0.200305	1.14894	0.000488857	0.00868367
ENSMUSG00000035206.10	Sppl2b	0.280101	1.21428	0.000489831	0.00868663
ENSMUSG00000026005.15	Rpe	-0.277009	-1.21168	0.000489611	0.00868663
ENSMUSG00000032207.10	Lipc	-0.361682	-1.28492	0.00049151	0.00870923
ENSMUSG00000031618.13	Nr3c2	-0.319382	-1.2478	0.000496481	0.00879008
ENSMUSG00000069814.6	Ccdc92b	0.242702	1.18321	0.000497948	0.00880881
ENSMUSG00000024614.6	Tmx3	-0.31154	-1.24103	0.000498875	0.00881797
ENSMUSG00000000134.17	Tfe3	0.262496	1.19955	0.000499315	0.0088185
ENSMUSG00000029364.15	Wsb2	0.235643	1.17743	0.000500541	0.00883291
ENSMUSG00000022750.17	Klhl22	0.14829	1.10826	0.000501713	0.00884634
ENSMUSG00000041685.15	Fcho2	-0.25806	-1.19587	0.000502633	0.00885531
ENSMUSG00000003033.15	Ap1m1	0.21894	1.16388	0.000505826	0.00890427
ENSMUSG00000023147.15	Wrb	0.192645	1.14286	0.000507144	0.00892017
ENSMUSG00000033819.15	Ppp1r16a	0.24913	1.18849	0.000510269	0.00892859
ENSMUSG00000040761.16	Spen	0.232107	1.17455	0.000509197	0.00892859
ENSMUSG00000023473.12	Celsr3	0.206248	1.15368	0.000508748	0.00892859
ENSMUSG00000036810.16	Cnep1r1	-0.234337	-1.17637	0.000510525	0.00892859
ENSMUSG00000048100.13	Taf13	-0.365541	-1.28836	0.000509954	0.00892859
ENSMUSG00000030651.5	Art2b	-0.338909	-1.2648	0.000511516	0.00893867
ENSMUSG00000030079.15	Ruvbl1	0.2009	1.14942	0.000512832	0.00895211
ENSMUSG00000046159.15	Chrm3	-0.335054	-1.26142	0.000516051	0.00899599
ENSMUSG00000071866.12	Ppia	0.24277	1.18326	0.000516615	0.00899855
ENSMUSG00000043243.15	Fam129c	0.42668	1.34414	0.000517574	0.00900324
ENSMUSG00000107011.1	Gm42906	-0.426155	-1.34365	0.000517721	0.00900324
ENSMUSG00000004100.12	Ppan	0.329961	1.25698	0.000521046	0.00905374
ENSMUSG00000048076.14	Arf1	0.195383	1.14503	0.000522104	0.00905374
ENSMUSG00000073896.5	Olfr716	-0.424349	-1.34197	0.000522728	0.00905374
ENSMUSG00000026567.16	Adcy10	-0.426485	-1.34396	0.000522049	0.00905374
ENSMUSG00000052301.14	Doc2a	0.30738	1.23746	0.000529317	0.00915454
ENSMUSG00000090667.2	Gm765	-0.40669	-1.32564	0.000529398	0.00915454
ENSMUSG00000027298.17	Tyro3	0.201914	1.15022	0.000530222	0.00916144
ENSMUSG00000014601.13	Strip1	0.207866	1.15498	0.000532664	0.00918887
ENSMUSG00000030759.16	Far1	-0.254412	-1.19285	0.000534767	0.00921777
ENSMUSG00000079442.12	St6galnac4	0.259309	1.19691	0.000538687	0.00927791
ENSMUSG00000036672.5	Cenpt	0.318752	1.24725	0.000542219	0.00933087
ENSMUSG00000062014.12	Gmfb	-0.270064	-1.20586	0.000542629	0.00933087
ENSMUSG00000057455.12	Rit2	-0.246596	-1.1864	0.000543317	0.00933526
ENSMUSG00000053441.4	Adamts19	-0.246112	-1.18601	0.000544302	0.00934471
ENSMUSG00000039621.13	Prex1	0.232862	1.17516	0.000545626	0.00935999
ENSMUSG00000022211.8	Carmil3	0.284031	1.21759	0.000547952	0.00937747
ENSMUSG00000038828.13	Tmem214	0.239074	1.18023	0.000550237	0.00940579
ENSMUSG00000020572.8	Nampt	-0.205801	-1.15333	0.000550917	0.00940579
ENSMUSG00000022788.16	Fgd4	-0.216199	-1.16167	0.000550848	0.00940579
ENSMUSG00000036768.6	Kif15	-0.415979	-1.3342	0.000554629	0.00946165
ENSMUSG00000040488.17	Ltbp4	0.242849	1.18333	0.000557169	0.00949261
ENSMUSG00000036890.13	Gtdc1	-0.303124	-1.23381	0.000557325	0.00949261
ENSMUSG00000048930.12	Tada3	0.249416	1.18873	0.000560709	0.00953515
ENSMUSG00000037570.15	Mcrs1	0.313975	1.24313	0.0005634	0.0095578
ENSMUSG00000034254.17	Agpat1	0.271682	1.20721	0.000563817	0.0095578
ENSMUSG00000020537.9	Drg2	0.253241	1.19188	0.000563091	0.0095578
ENSMUSG00000026343.6	Gpr39	-0.403888	-1.32307	0.000565028	0.0095708
ENSMUSG00000047141.5	Zfp654	-0.253867	-1.1924	0.00056783	0.00961069
ENSMUSG00000006731.10	B4galnt1	0.285165	1.21855	0.000571242	0.00964793
ENSMUSG00000021061.15	Sptb	0.2056	1.15317	0.000571374	0.00964793
ENSMUSG00000027933.11	Ints3	0.201577	1.14995	0.000570684	0.00964793
ENSMUSG00000024847.14	Aip	0.309423	1.23921	0.000573007	0.00966792
ENSMUSG00000029512.11	Ulk1	0.236766	1.17835	0.000577572	0.0097145
ENSMUSG00000038502.16	Ptov1	0.324223	1.25199	0.000581036	0.00972826
ENSMUSG00000067629.11	Syngap1	0.232503	1.17487	0.000581329	0.00972826
ENSMUSG00000025512.15	Chid1	0.196017	1.14553	0.000581554	0.00972826
ENSMUSG00000029578.15	Wipi2	0.18139	1.13398	0.000579025	0.00972826
ENSMUSG00000027665.13	Pik3ca	-0.174374	-1.12847	0.000580371	0.00972826
ENSMUSG00000026771.14	Spopl	-0.296162	-1.22787	0.000580654	0.00972826
ENSMUSG00000020400.17	Tnip1	0.236058	1.17777	0.000583943	0.00976064
ENSMUSG00000047658.6	Gal3st3	0.304812	1.23526	0.000586908	0.00980259
ENSMUSG00000026971.15	Itgb6	-0.200256	-1.1489	0.000592474	0.00988505
ENSMUSG00000038774.9	Ascc3	-0.25456	-1.19297	0.000594206	0.00990144
ENSMUSG00000042532.14	Golga7b	0.250702	1.18979	0.00059706	0.00993361
ENSMUSG00000031996.17	Aplp2	0.167534	1.12314	0.000600246	0.00997891
ENSMUSG00000038967.13	Pdk2	0.245165	1.18523	0.000601421	0.00999074
ENSMUSG00000022234.14	Cct5	0.186542	1.13803	0.000605068	0.0100436
ENSMUSG00000029345.13	Tfip11	0.256122	1.19426	0.000608238	0.0100775
ENSMUSG00000031065.14	Cdk16	0.236105	1.17781	0.000607764	0.0100775
ENSMUSG00000063275.15	Hacd1	-0.24224	-1.18283	0.000608516	0.0100775
ENSMUSG00000024810.16	Il33	-0.422077	-1.33986	0.000611223	0.0101145
ENSMUSG00000024883.6	Rin1	0.330286	1.25726	0.000612334	0.0101252
ENSMUSG00000050945.7	Zfp438	-0.285243	-1.21862	0.000613613	0.0101385
ENSMUSG00000022895.14	Ets2	0.261636	1.19884	0.00061602	0.0101471
ENSMUSG00000026672.11	Optn	0.210424	1.15703	0.000614686	0.0101471
ENSMUSG00000068323.12	Slc4a5	-0.278501	-1.21293	0.000615792	0.0101471
ENSMUSG00000061838.7	Suclg2	-0.300055	-1.23119	0.000615559	0.0101471
ENSMUSG00000044628.4	Rnf208	0.334517	1.26096	0.000617781	0.0101673
ENSMUSG00000063229.15	Ldha	0.239152	1.1803	0.000618188	0.0101673
ENSMUSG00000023048.13	Prr13	0.306224	1.23647	0.000620849	0.0102019
ENSMUSG00000056952.13	Tatdn2	0.213063	1.15915	0.000622191	0.0102019
ENSMUSG00000037902.18	Sirpa	0.182542	1.13488	0.00062198	0.0102019
ENSMUSG00000025499.18	Hras	0.329741	1.25679	0.000623194	0.0102106
ENSMUSG00000109564.1	Muc16	-0.215983	-1.1615	0.000624326	0.0102136
ENSMUSG00000018909.15	Arrb1	0.164707	1.12094	0.000625214	0.0102204
ENSMUSG00000099583.1	Hist1h3d	0.413249	1.33168	0.000631054	0.0102587
ENSMUSG00000034889.8	Cactin	0.294188	1.22619	0.000631162	0.0102587
ENSMUSG00000027134.4	Lpcat4	0.282822	1.21657	0.000633032	0.0102587
ENSMUSG00000026269.14	Rnpepl1	0.277423	1.21203	0.00062886	0.0102587
ENSMUSG00000025156.17	Gps1	0.273143	1.20844	0.000632923	0.0102587
ENSMUSG00000027374.12	Mrps5	0.218036	1.16315	0.000629365	0.0102587
ENSMUSG00000052949.14	Rnf157	0.197584	1.14678	0.000632899	0.0102587
ENSMUSG00000047454.12	Gphn	-0.211265	-1.1577	0.000633239	0.0102587
ENSMUSG00000022705.4	Drd3	-0.242959	-1.18342	0.000629454	0.0102587
ENSMUSG00000049109.15	Themis	-0.298312	-1.2297	0.000629843	0.0102587
ENSMUSG00000042282.4	Gucy2f	-0.420776	-1.33865	0.000632916	0.0102587
ENSMUSG00000027624.17	Epb41l1	0.166655	1.12245	0.000634718	0.0102743
ENSMUSG00000066357.6	Wdr6	0.311092	1.24065	0.000636238	0.0102912
ENSMUSG00000026553.17	Copa	0.118008	1.08524	0.000638775	0.0103245
ENSMUSG00000026520.8	Pycr2	0.375961	1.2977	0.000640517	0.0103445
ENSMUSG00000015599.8	Ttbk1	0.202929	1.15103	0.000640977	0.0103445
ENSMUSG00000026930.15	Gpsm1	0.220271	1.16495	0.000642413	0.0103599
ENSMUSG00000029463.5	Fam216a	0.203507	1.15149	0.000643064	0.0103627
ENSMUSG00000041153.9	Osgin2	-0.27609	-1.21091	0.000643782	0.0103665
ENSMUSG00000096463.1	Gm21750	-0.41611	-1.33433	0.000645284	0.0103751
ENSMUSG00000032235.15	Ice2	-0.284604	-1.21808	0.000645891	0.0103772
ENSMUSG00000056698.11	Elmod3	0.210651	1.15721	0.000646702	0.0103824
ENSMUSG00000026437.11	Cdk18	0.266936	1.20325	0.000652098	0.0104497
ENSMUSG00000051022.7	Hs3st1	-0.359722	-1.28318	0.000651685	0.0104497
ENSMUSG00000045007.9	Tubg2	0.322471	1.25047	0.00065404	0.0104667
ENSMUSG00000038615.17	Nfe2l1	0.201145	1.14961	0.000654844	0.0104667
ENSMUSG00000031109.16	Enox2	-0.276519	-1.21127	0.000654865	0.0104667
ENSMUSG00000020358.17	Hnrnpab	0.174176	1.12832	0.00065547	0.0104686
ENSMUSG00000041617.10	Ccdc74a	0.320726	1.24896	0.000660755	0.0105217
ENSMUSG00000024952.12	Rps6ka4	0.297278	1.22882	0.000660727	0.0105217
ENSMUSG00000027575.19	Arfgap1	0.196678	1.14606	0.00065938	0.0105217
ENSMUSG00000029458.14	Brap	0.160575	1.11773	0.000660388	0.0105217
ENSMUSG00000046598.14	Bdh1	0.162869	1.11951	0.00066677	0.010594
ENSMUSG00000029053.16	Prkcz	0.108396	1.07803	0.000666713	0.010594
ENSMUSG00000074852.3	Hpse2	-0.285507	-1.21884	0.00067192	0.010668
ENSMUSG00000071266.13	Zfp946	-0.298413	-1.22979	0.000672533	0.0106698
ENSMUSG00000032898.9	Fbxo21	0.223752	1.16777	0.00067358	0.0106707
ENSMUSG00000034158.9	Lrrc58	-0.215696	-1.16126	0.000673393	0.0106707
ENSMUSG00000018387.12	Shroom1	0.317994	1.2466	0.000674804	0.0106823
ENSMUSG00000037373.12	Ctbp1	0.187403	1.13871	0.000685471	0.0108193
ENSMUSG00000002565.16	Scin	-0.276938	-1.21162	0.000685406	0.0108193
ENSMUSG00000079450.11	Cldn34c1	-0.379224	-1.30064	0.000684915	0.0108193
ENSMUSG00000037773.14	Pced1a	0.212306	1.15854	0.000687936	0.0108502
ENSMUSG00000028051.10	Hcn3	0.272786	1.20814	0.000688535	0.0108517
ENSMUSG00000034194.17	R3hcc1	0.277012	1.21168	0.00069207	0.0108636
ENSMUSG00000003363.15	Pld3	0.255196	1.1935	0.000692428	0.0108636
ENSMUSG00000079020.9	Slc45a4	0.213363	1.15939	0.000691371	0.0108636
ENSMUSG00000031376.15	Atp2b3	0.162859	1.1195	0.000691626	0.0108636
ENSMUSG00000029012.11	Orc5	-0.243348	-1.18374	0.000692819	0.0108636
ENSMUSG00000035649.17	Zcchc7	-0.246476	-1.18631	0.00069243	0.0108636
ENSMUSG00000048153.6	Olfr49	-0.413961	-1.33234	0.000690135	0.0108636
ENSMUSG00000027366.12	Sppl2a	-0.244315	-1.18453	0.000694632	0.0108762
ENSMUSG00000095280.1	Gm21738	-0.199222	-1.14808	0.000696526	0.0108979
ENSMUSG00000039515.11	Ptpa	0.225642	1.1693	0.000700682	0.010955
ENSMUSG00000017421.18	Zfp207	-0.193825	-1.14379	0.00070124	0.0109557
ENSMUSG00000059474.13	Mbtd1	-0.212857	-1.15898	0.000702131	0.0109617
ENSMUSG00000056758.14	Hmga2	-0.404949	-1.32404	0.000703912	0.0109815
ENSMUSG00000071654.5	Uqcc3	0.319244	1.24768	0.000708435	0.0110122
ENSMUSG00000017670.16	Elmo2	0.204919	1.15262	0.000708434	0.0110122
ENSMUSG00000022463.7	Srebf2	0.187163	1.13852	0.000707595	0.0110122
ENSMUSG00000025983.11	Ccdc150	-0.346406	-1.27139	0.000707671	0.0110122
ENSMUSG00000057177.12	Gsk3a	0.256084	1.19423	0.000709134	0.0110151
ENSMUSG00000063821.5	Dupd1	-0.218601	-1.1636	0.000712838	0.0110647
ENSMUSG00000059970.7	Hspa2	0.299312	1.23056	0.000714898	0.0110807
ENSMUSG00000038594.9	Cep85l	-0.255074	-1.1934	0.000714763	0.0110807
ENSMUSG00000036285.10	Noa1	0.24669	1.18648	0.000721779	0.0111392
ENSMUSG00000030161.8	Gabarapl1	0.15821	1.1159	0.00072153	0.0111392
ENSMUSG00000025016.10	Tm9sf3	-0.212765	-1.15891	0.000719635	0.0111392
ENSMUSG00000025977.15	Boll	-0.227698	-1.17096	0.000721421	0.0111392
ENSMUSG00000066442.17	Mthfs	-0.251337	-1.19031	0.00072092	0.0111392
ENSMUSG00000064368.1	mt-Nd6	-0.412931	-1.33139	0.000720138	0.0111392
ENSMUSG00000029119.9	Man2b2	0.259685	1.19722	0.000727164	0.0111902
ENSMUSG00000042446.16	Zmym4	-0.204612	-1.15238	0.000728581	0.011204
ENSMUSG00000025876.15	Unc5a	0.309392	1.23919	0.000729922	0.0112166
ENSMUSG00000030533.15	Unc45a	0.234799	1.17674	0.000732484	0.0112239
ENSMUSG00000074733.14	Zfp950	-0.250424	-1.18956	0.000732184	0.0112239
ENSMUSG00000004668.14	Abca13	-0.274022	-1.20917	0.000732092	0.0112239
ENSMUSG00000021709.14	Erbin	-0.389095	-1.30957	0.000736867	0.0112831
ENSMUSG00000075012.4	Fjx1	0.351277	1.27569	0.000741588	0.0113392
ENSMUSG00000027411.17	Vps16	0.18915	1.14009	0.000741463	0.0113392
ENSMUSG00000032977.9	Fam207a	0.219317	1.16418	0.000743001	0.0113481
ENSMUSG00000023151.9	Lrrc69	-0.397681	-1.31739	0.000743541	0.0113481
ENSMUSG00000036948.17	BC037034	0.238011	1.17937	0.000746847	0.0113792
ENSMUSG00000040479.11	Dgkz	0.287028	1.22012	0.000747925	0.0113876
ENSMUSG00000031903.7	Pla2g15	0.224948	1.16873	0.000751023	0.0113998
ENSMUSG00000029913.14	Prdm5	-0.288425	-1.22131	0.000751373	0.0113998
ENSMUSG00000062591.5	Tubb4a	0.233922	1.17603	0.000757855	0.0114417
ENSMUSG00000055553.16	Kxd1	0.226977	1.17038	0.000755155	0.0114417
ENSMUSG00000026311.16	Asb1	0.214472	1.16028	0.000755857	0.0114417
ENSMUSG00000032449.13	Slc25a36	-0.241805	-1.18247	0.000756143	0.0114417
ENSMUSG00000041684.11	Bivm	-0.244968	-1.18507	0.000757151	0.0114417
ENSMUSG00000057666.18	Gapdh	0.294472	1.22644	0.000760534	0.011442
ENSMUSG00000009207.15	Lnpk	-0.290528	-1.22309	0.000760422	0.011442
ENSMUSG00000094472.1	Gm21897	-0.30933	-1.23913	0.000760145	0.011442
ENSMUSG00000028487.18	Bnc2	-0.364996	-1.28788	0.000758874	0.011442
ENSMUSG00000089922.2	Gm43517	-0.370199	-1.29253	0.000761814	0.0114533
ENSMUSG00000095891.7	Gm10717	-0.182307	-1.1347	0.000763881	0.0114742
ENSMUSG00000055214.15	Pld5	-0.342051	-1.26756	0.000764272	0.0114742
ENSMUSG00000023027.12	Atf1	-0.23804	-1.17939	0.000769038	0.0115377
ENSMUSG00000022216.16	Psme1	0.279659	1.21391	0.000772714	0.011571
ENSMUSG00000024290.8	Rock1	-0.241098	-1.18189	0.000772579	0.011571
ENSMUSG00000035762.10	Tmem161b	-0.28141	-1.21538	0.000773287	0.011571
ENSMUSG00000021619.5	Atg10	-0.307992	-1.23798	0.000773405	0.011571
ENSMUSG00000026134.11	Prim2	-0.224587	-1.16844	0.000774263	0.0115758
ENSMUSG00000028452.7	Vcp	0.154664	1.11316	0.000777532	0.0116166
ENSMUSG00000061859.16	Patj	-0.223577	-1.16762	0.000778262	0.0116194
ENSMUSG00000071073.4	Lrrc73	0.308153	1.23812	0.000782808	0.0116295
ENSMUSG00000006736.9	Tspan31	0.273181	1.20847	0.000783516	0.0116295
ENSMUSG00000033161.10	Atp1a1	0.246332	1.18619	0.000780255	0.0116295
ENSMUSG00000019188.16	H13	0.200149	1.14882	0.000784429	0.0116295
ENSMUSG00000019927.6	Ube2d1	-0.177314	-1.13078	0.000783962	0.0116295
ENSMUSG00000038127.14	Ccdc50	-0.213461	-1.15947	0.000783979	0.0116295
ENSMUSG00000033740.17	St18	-0.392109	-1.31231	0.000784767	0.0116295
ENSMUSG00000055341.9	Zfp457	-0.405951	-1.32496	0.000783767	0.0116295
ENSMUSG00000020774.9	Aspa	-0.408344	-1.32716	0.000784878	0.0116295
ENSMUSG00000031303.8	Map3k15	-0.412605	-1.33109	0.000781456	0.0116295
ENSMUSG00000015094.16	Npdc1	0.307573	1.23762	0.000796618	0.0117563
ENSMUSG00000028757.4	Ddost	0.277676	1.21224	0.000796979	0.0117563
ENSMUSG00000038467.15	Chmp4b	0.202331	1.15056	0.000795216	0.0117563
ENSMUSG00000006676.16	Usp19	0.19401	1.14394	0.000797262	0.0117563
ENSMUSG00000034774.6	Dsg1c	-0.216165	-1.16164	0.00079664	0.0117563
ENSMUSG00000039384.8	Dusp10	-0.327342	-1.2547	0.000799339	0.0117789
ENSMUSG00000041506.15	Rrp9	0.298197	1.22961	0.000802756	0.0118131
ENSMUSG00000025766.14	D3Ertd751e	-0.293815	-1.22588	0.000802676	0.0118131
ENSMUSG00000038495.14	Otud7b	-0.243084	-1.18352	0.000808455	0.0118888
ENSMUSG00000018401.17	Mtmr4	0.218732	1.16371	0.000811964	0.0119241
ENSMUSG00000000420.15	Galnt1	-0.2554	-1.19367	0.000815561	0.0119591
ENSMUSG00000043008.8	Klhl6	-0.41225	-1.33076	0.000815191	0.0119591
ENSMUSG00000031791.8	Tmem38a	0.211329	1.15775	0.000818726	0.0119796
ENSMUSG00000063683.12	Glyat	-0.243554	-1.18391	0.000819638	0.0119796
ENSMUSG00000058546.8	Rpl23a	0.251462	1.19041	0.000821056	0.0119841
ENSMUSG00000025592.17	Dach2	-0.397316	-1.31706	0.000820842	0.0119841
ENSMUSG00000035198.9	Tubg1	0.300455	1.23153	0.000821676	0.011985
ENSMUSG00000029778.12	Adcyap1r1	0.191796	1.14218	0.000822751	0.011986
ENSMUSG00000033732.10	Sf3b3	0.156972	1.11494	0.000822858	0.011986
ENSMUSG00000016933.17	Plcg1	0.152331	1.11136	0.000828466	0.0120595
ENSMUSG00000037235.13	Mxd4	0.281457	1.21542	0.000829443	0.0120656
ENSMUSG00000025212.16	Sfxn3	0.214852	1.16059	0.000833653	0.0121023
ENSMUSG00000001225.12	Slc26a3	-0.283197	-1.21689	0.000833611	0.0121023
ENSMUSG00000024949.17	Sf1	0.1638	1.12023	0.000834502	0.0121065
ENSMUSG00000029202.12	Pds5a	-0.1765	-1.13014	0.000836221	0.0121232
ENSMUSG00000039717.16	Ralyl	-0.307819	-1.23783	0.000836857	0.0121243
ENSMUSG00000026753.5	Ppp6c	-0.267259	-1.20352	0.000839784	0.0121503
ENSMUSG00000026833.18	Olfm1	0.207641	1.1548	0.000842653	0.0121755
ENSMUSG00000031965.15	Tbx20	-0.245464	-1.18547	0.000842241	0.0121755
ENSMUSG00000012114.16	Med15	0.135131	1.09819	0.000845164	0.0122036
ENSMUSG00000025189.8	Cnnm1	0.184738	1.13661	0.000846284	0.0122116
ENSMUSG00000058317.11	Ube2e2	-0.212885	-1.159	0.000847861	0.0122179
ENSMUSG00000026914.15	Psmd14	-0.238384	-1.17967	0.000851877	0.0122512
ENSMUSG00000026142.15	Rhbdd1	-0.314479	-1.24356	0.000851808	0.0122512
ENSMUSG00000043943.14	Naalad2	-0.401814	-1.32117	0.000851161	0.0122512
ENSMUSG00000025228.4	Actr1a	0.174027	1.1282	0.000854075	0.0122746
ENSMUSG00000034586.14	Hid1	0.233509	1.17569	0.000855896	0.0122926
ENSMUSG00000034168.6	Irf2bpl	0.260042	1.19751	0.000861724	0.0123347
ENSMUSG00000014030.15	Pax5	-0.264009	-1.20081	0.000862094	0.0123347
ENSMUSG00000064289.15	Tank	-0.266863	-1.20319	0.000862266	0.0123347
ENSMUSG00000057234.9	Mettl15	-0.297236	-1.22879	0.000861317	0.0123347
ENSMUSG00000057842.13	Zfp595	-0.389047	-1.30953	0.000861404	0.0123347
ENSMUSG00000035086.13	Becn1	0.186693	1.13815	0.000863305	0.0123414
ENSMUSG00000041164.15	Zmiz2	0.246172	1.18606	0.000863994	0.012343
ENSMUSG00000043441.5	Gpr149	-0.410269	-1.32893	0.000864605	0.0123435
ENSMUSG00000025980.14	Hspd1	-0.220081	-1.1648	0.000866111	0.0123487
ENSMUSG00000029735.17	Tpk1	-0.327904	-1.25519	0.000865651	0.0123487
ENSMUSG00000020238.14	Ncln	0.285089	1.21849	0.000868504	0.0123664
ENSMUSG00000017314.12	Mpp2	0.184364	1.13632	0.000869914	0.0123783
ENSMUSG00000006930.15	Hap1	0.325164	1.25281	0.000870863	0.0123836
ENSMUSG00000003378.9	Grik5	0.235769	1.17753	0.000874362	0.0124252
ENSMUSG00000046337.17	Fam178b	-0.228459	-1.17158	0.000874971	0.0124256
ENSMUSG00000047945.6	Marcksl1	0.359617	1.28308	0.000876946	0.0124455
ENSMUSG00000031600.10	Vps37a	-0.193484	-1.14352	0.000880927	0.0124937
ENSMUSG00000022857.13	Tmprss15	-0.206781	-1.15411	0.00088213	0.0125026
ENSMUSG00000030678.7	Maz	0.272215	1.20766	0.000883357	0.0125029
ENSMUSG00000061451.13	Tmem151a	0.24416	1.1844	0.000883113	0.0125029
ENSMUSG00000005204.12	Senp3	0.194266	1.14414	0.000883894	0.0125029
ENSMUSG00000030357.10	Fkbp4	0.239357	1.18047	0.000890276	0.0125601
ENSMUSG00000015711.8	Prune1	0.214202	1.16006	0.000889749	0.0125601
ENSMUSG00000074994.4	Qser1	-0.249495	-1.18879	0.000889829	0.0125601
ENSMUSG00000025495.15	Ptdss2	0.20296	1.15106	0.000897624	0.0126472
ENSMUSG00000037351.9	Actr1b	0.190209	1.14093	0.000897277	0.0126472
ENSMUSG00000020440.13	Arf5	0.317338	1.24603	0.000904506	0.0127192
ENSMUSG00000038510.12	Rpf2	-0.281263	-1.21526	0.000903939	0.0127192
ENSMUSG00000078598.11	Skint5	-0.243719	-1.18404	0.000905832	0.0127295
ENSMUSG00000051351.14	Zfp46	0.219062	1.16398	0.000906975	0.0127312
ENSMUSG00000064345.1	mt-Nd2	-0.235734	-1.17751	0.00090713	0.0127312
ENSMUSG00000037843.6	Vstm2l	0.350367	1.27489	0.000907839	0.0127328
ENSMUSG00000020929.14	Eftud2	0.153116	1.11197	0.000911564	0.0127767
ENSMUSG00000020935.8	Dcakd	0.239573	1.18064	0.000912856	0.0127865
ENSMUSG00000030662.9	Ipo5	0.158737	1.11631	0.000917744	0.0128466
ENSMUSG00000034245.10	Hdac11	0.224492	1.16837	0.000918654	0.0128469
ENSMUSG00000047242.14	Taf9b	-0.284881	-1.21831	0.000918956	0.0128469
ENSMUSG00000026974.11	Zmynd19	0.250368	1.18951	0.00092378	0.0129059
ENSMUSG00000027820.12	Mme	-0.363721	-1.28674	0.00092511	0.0129146
ENSMUSG00000021731.9	Mrps30	0.219572	1.16439	0.000927657	0.0129349
ENSMUSG00000019433.9	Gipc1	0.227993	1.1712	0.000930826	0.0129539
ENSMUSG00000024302.15	Dtna	-0.221429	-1.16589	0.000930722	0.0129539
ENSMUSG00000007950.9	Abhd8	0.292253	1.22455	0.000931806	0.0129592
ENSMUSG00000054855.13	Rnd1	0.312363	1.24174	0.000934899	0.0129687
ENSMUSG00000045538.6	Ddx28	0.301374	1.23232	0.000933418	0.0129687
ENSMUSG00000029505.17	Ep400	0.114505	1.0826	0.000934771	0.0129687
ENSMUSG00000031133.12	Arhgef6	-0.245729	-1.18569	0.000934729	0.0129687
ENSMUSG00000017390.15	Aldoc	0.286938	1.22005	0.000936509	0.0129827
ENSMUSG00000058709.11	Egln2	0.280363	1.2145	0.000939115	0.0130043
ENSMUSG00000060002.14	Chpt1	-0.18314	-1.13535	0.000939279	0.0130043
ENSMUSG00000049092.10	Gpr137c	-0.279675	-1.21392	0.000942278	0.0130291
ENSMUSG00000021697.12	Depdc1b	-0.352432	-1.27671	0.000944871	0.0130482
ENSMUSG00000073639.5	Rab18	-0.234362	-1.17639	0.000946391	0.0130608
ENSMUSG00000037286.15	Stag1	-0.243903	-1.18419	0.00095282	0.0131351
ENSMUSG00000040297.12	Suco	-0.267674	-1.20386	0.000954426	0.0131351
ENSMUSG00000020105.9	Lrig3	-0.404265	-1.32341	0.000954822	0.0131351
ENSMUSG00000038252.13	Ncapd2	0.202317	1.15054	0.000956098	0.0131442
ENSMUSG00000026457.14	Adipor1	0.192208	1.14251	0.000956895	0.0131452
ENSMUSG00000032852.3	Rspo4	-0.163516	-1.12001	0.000957391	0.0131452
ENSMUSG00000039217.13	Il18	-0.297534	-1.22904	0.000959242	0.0131538
ENSMUSG00000022489.5	Pde1b	0.235628	1.17742	0.000966206	0.0132026
ENSMUSG00000045733.7	Sprn	0.221152	1.16566	0.000967702	0.0132026
ENSMUSG00000001100.10	Poldip2	0.217043	1.16235	0.000967522	0.0132026
ENSMUSG00000025971.6	Maip1	-0.212328	-1.15856	0.000967565	0.0132026
ENSMUSG00000029179.14	Zcchc4	-0.265226	-1.20182	0.000966796	0.0132026
ENSMUSG00000038535.17	Zfp280d	-0.273192	-1.20848	0.000967006	0.0132026
ENSMUSG00000046991.9	Wdr27	-0.368147	-1.29069	0.000966845	0.0132026
ENSMUSG00000090272.7	Mndal	-0.398907	-1.31851	0.000967419	0.0132026
ENSMUSG00000022842.16	Ece2	0.259951	1.19744	0.000972835	0.0132634
ENSMUSG00000027858.13	Tspan2	-0.393541	-1.31361	0.00097339	0.0132634
ENSMUSG00000039200.15	Atf7ip2	-0.191506	-1.14195	0.000975174	0.0132793
ENSMUSG00000039934.12	Gsap	-0.279958	-1.21416	0.000975955	0.0132815
ENSMUSG00000048486.6	Fitm2	0.250957	1.19	0.00097924	0.0133129
ENSMUSG00000074749.10	Kiz	-0.197181	-1.14646	0.000979499	0.0133129
ENSMUSG00000035933.5	Cog5	-0.220461	-1.16511	0.000982269	0.0133387
ENSMUSG00000041377.12	Ninj2	-0.386655	-1.30736	0.000982819	0.0133387
ENSMUSG00000033533.14	Acsm1	-0.398467	-1.31811	0.000983256	0.0133387
ENSMUSG00000022708.16	Zbtb20	-0.314348	-1.24345	0.000985214	0.0133569
ENSMUSG00000061046.9	Haghl	0.291184	1.22364	0.000990158	0.0133902
ENSMUSG00000048154.16	Kmt2d	0.144933	1.10568	0.000989435	0.0133902
ENSMUSG00000079058.3	Adam34	-0.204667	-1.15242	0.000989428	0.0133902
ENSMUSG00000069132.3	Nxph2	-0.386639	-1.30734	0.000989649	0.0133902
ENSMUSG00000004565.15	Pnpla6	0.176224	1.12992	0.000991324	0.0133975
ENSMUSG00000033047.4	Eif3l	0.194277	1.14415	0.000992242	0.0134015
ENSMUSG00000038880.13	Mrps34	0.367834	1.29041	0.000994095	0.0134126
ENSMUSG00000026860.16	Sh3glb2	0.278173	1.21266	0.000995615	0.0134126
ENSMUSG00000071644.10	Eef1g	0.234048	1.17613	0.00099618	0.0134126
ENSMUSG00000021494.8	Ddx41	0.232245	1.17466	0.000995706	0.0134126
ENSMUSG00000036769.14	Wdr44	-0.230903	-1.17357	0.000997337	0.0134198
ENSMUSG00000026790.19	Odf2	0.175582	1.12942	0.00100344	0.0134451
ENSMUSG00000028788.14	Ptp4a2	-0.15099	-1.11033	0.00100359	0.0134451
ENSMUSG00000029686.15	Cul1	-0.189209	-1.14014	0.00100193	0.0134451
ENSMUSG00000035441.14	Myo1d	-0.275485	-1.2104	0.0010022	0.0134451
ENSMUSG00000042064.13	Myo3b	-0.39891	-1.31851	0.00100358	0.0134451
ENSMUSG00000017760.15	Ctsa	0.272564	1.20795	0.00100865	0.0135045
ENSMUSG00000027983.13	Cyp2u1	0.244852	1.18497	0.00101113	0.0135293
ENSMUSG00000094030.1	Gm21833	-0.35316	-1.27736	0.00101228	0.0135362
ENSMUSG00000025511.14	Tspan4	0.385108	1.30596	0.00101444	0.0135388
ENSMUSG00000024382.13	Ercc3	0.206245	1.15368	0.00101625	0.0135388
ENSMUSG00000051285.17	Pcmtd1	-0.251122	-1.19013	0.00101778	0.0135388
ENSMUSG00000030846.15	Tial1	-0.251224	-1.19022	0.00101716	0.0135388
ENSMUSG00000035597.18	Prpf39	-0.27469	-1.20973	0.00101733	0.0135388
ENSMUSG00000039977.16	Deup1	-0.319973	-1.24831	0.00101411	0.0135388
ENSMUSG00000032854.12	Ugt8a	-0.396427	-1.31624	0.00101813	0.0135388
ENSMUSG00000039942.15	Ptger4	-0.365046	-1.28792	0.00101945	0.013548
ENSMUSG00000034201.13	Gas2l1	0.311295	1.24082	0.00102177	0.0135538
ENSMUSG00000007029.16	Vars	0.256018	1.19418	0.00102173	0.0135538
ENSMUSG00000012422.14	Tmem167	-0.285281	-1.21865	0.00102095	0.0135538
ENSMUSG00000047388.10	Atmin	0.256274	1.19439	0.00102371	0.0135711
ENSMUSG00000032604.16	Qars	0.23483	1.17677	0.00102625	0.0135964
ENSMUSG00000038000.10	Acd	0.255863	1.19405	0.00103387	0.0136805
ENSMUSG00000027890.17	Gstm4	0.349409	1.27404	0.00103578	0.0136973
ENSMUSG00000040740.7	Slc25a34	0.388617	1.30914	0.00104051	0.0137377
ENSMUSG00000020387.15	Jade2	0.216161	1.16164	0.00104074	0.0137377
ENSMUSG00000042763.9	Maneal	0.23783	1.17922	0.00104278	0.0137561
ENSMUSG00000061798.2	Olfr1204	-0.396918	-1.31669	0.00104546	0.0137748
ENSMUSG00000032380.8	Dapk2	-0.351432	-1.27583	0.00104699	0.0137863
ENSMUSG00000056394.17	Lig1	0.253384	1.192	0.00104868	0.0137917
ENSMUSG00000020515.13	Cnot8	0.177654	1.13104	0.00104814	0.0137917
ENSMUSG00000022436.15	Sh3bp1	0.261258	1.19852	0.00105433	0.0138556
ENSMUSG00000022108.7	Itm2b	0.178069	1.13137	0.00105482	0.0138556
ENSMUSG00000032312.7	Csk	0.237245	1.17874	0.00106163	0.0139195
ENSMUSG00000001260.10	Gabrg1	-0.329802	-1.25684	0.00106245	0.0139218
ENSMUSG00000038024.17	Dennd4c	-0.219333	-1.1642	0.00106427	0.0139372
ENSMUSG00000052698.15	Tln2	0.140255	1.1021	0.0010661	0.0139527
ENSMUSG00000029403.14	Cdkl2	-0.200297	-1.14893	0.0010726	0.0140236
ENSMUSG00000110185.1	Igip	-0.290484	-1.22305	0.00107283	0.0140236
ENSMUSG00000038903.13	Ccdc68	-0.248172	-1.1877	0.00107596	0.014056
ENSMUSG00000020063.16	Sirt1	-0.224966	-1.16875	0.0010772	0.0140637
ENSMUSG00000029600.10	Rita1	0.284562	1.21804	0.00107827	0.0140639
ENSMUSG00000039879.9	Heca	-0.19902	-1.14792	0.00107967	0.0140639
ENSMUSG00000026495.8	Efcab2	-0.281631	-1.21557	0.00107983	0.0140639
ENSMUSG00000036292.14	Gramd1c	-0.308769	-1.23865	0.00107975	0.0140639
ENSMUSG00000004961.7	Syt5	0.278047	1.21255	0.00108476	0.0141035
ENSMUSG00000040688.16	Tbl3	0.274203	1.20933	0.00108549	0.0141035
ENSMUSG00000019815.7	Zc2hc1b	-0.270755	-1.20644	0.00108548	0.0141035
ENSMUSG00000022053.13	Ebf2	-0.32279	-1.25075	0.00109132	0.0141698
ENSMUSG00000022564.6	Grina	0.27034	1.20609	0.00110539	0.0143103
ENSMUSG00000096822.2	Olfr344	-0.381962	-1.30311	0.00110535	0.0143103
ENSMUSG00000027167.11	Elp4	-0.233283	-1.17551	0.00110643	0.0143151
ENSMUSG00000049036.7	Tmem121	0.333645	1.26019	0.0011075	0.0143203
ENSMUSG00000025407.7	Gli1	0.393168	1.31327	0.00111315	0.0143707
ENSMUSG00000059409.8	Ppp2r5d	0.23088	1.17355	0.00111226	0.0143707
ENSMUSG00000021939.7	Ctsb	0.190069	1.14082	0.0011134	0.0143707
ENSMUSG00000054452.10	Aes	0.29275	1.22497	0.00111917	0.0144277
ENSMUSG00000019235.8	Rps6kl1	0.213219	1.15927	0.0011201	0.0144277
ENSMUSG00000015522.18	Arnt	-0.151282	-1.11056	0.00112049	0.0144277
ENSMUSG00000052085.6	Dock8	-0.262145	-1.19926	0.0011256	0.0144706
ENSMUSG00000027971.16	Ndst4	-0.397875	-1.31757	0.00112473	0.0144706
ENSMUSG00000027966.20	Col11a1	-0.398218	-1.31788	0.00112585	0.0144706
ENSMUSG00000026853.15	Crat	0.249729	1.18898	0.00113279	0.0145339
ENSMUSG00000051910.13	Sox6	-0.207534	-1.15471	0.00113469	0.014546
ENSMUSG00000039361.11	Picalm	-0.196481	-1.1459	0.00113677	0.0145588
ENSMUSG00000003099.11	Ppp5c	0.191983	1.14233	0.00113747	0.0145592
ENSMUSG00000006678.6	Pola1	-0.294684	-1.22662	0.00114265	0.0146081
ENSMUSG00000037432.15	Fer1l5	-0.299069	-1.23035	0.0011437	0.0146129
ENSMUSG00000013155.10	Enkd1	0.333699	1.26024	0.00114751	0.0146529
ENSMUSG00000022756.15	Slc7a4	0.263859	1.20069	0.00115067	0.0146701
ENSMUSG00000005354.15	Txn2	0.249727	1.18898	0.00115158	0.0146701
ENSMUSG00000024387.13	Csnk2b	0.226786	1.17023	0.00115083	0.0146701
ENSMUSG00000047466.9	8030462N17Rik	-0.228828	-1.17188	0.00115093	0.0146701
ENSMUSG00000050846.8	Zfp623	0.183765	1.13584	0.00115341	0.0146846
ENSMUSG00000031823.14	Zdhhc7	0.211415	1.15782	0.00115853	0.0147412
ENSMUSG00000040250.14	Ints13	-0.220345	-1.16501	0.00115932	0.0147425
ENSMUSG00000043388.8	Tmem130	0.207601	1.15477	0.00116014	0.0147442
ENSMUSG00000031807.10	Pgls	0.314614	1.24368	0.00116171	0.0147554
ENSMUSG00000007987.12	Ift22	0.214812	1.16055	0.00116369	0.0147719
ENSMUSG00000006241.16	Ccdc159	0.299693	1.23088	0.00116461	0.0147745
ENSMUSG00000064356.3	mt-Atp8	-0.327439	-1.25478	0.00116664	0.0147745
ENSMUSG00000034850.15	Tmem127	0.173669	1.12792	0.00116854	0.0147898
ENSMUSG00000024293.15	Esco1	-0.277915	-1.21244	0.00117205	0.0148169
ENSMUSG00000023973.13	Cnpy3	0.218383	1.16343	0.00117459	0.0148228
ENSMUSG00000031078.15	Cttn	0.141169	1.1028	0.00117423	0.0148228
ENSMUSG00000031930.11	Wwp2	0.133479	1.09694	0.00117397	0.0148228
ENSMUSG00000061589.14	Dot1l	0.248446	1.18793	0.00118132	0.014899
ENSMUSG00000052407.16	Ccdc171	-0.247093	-1.18681	0.00118354	0.0149183
ENSMUSG00000073838.10	Tufm	0.262697	1.19972	0.00118652	0.014947
ENSMUSG00000040328.15	Olfr56	-0.394284	-1.31429	0.00119236	0.0150119
ENSMUSG00000002372.8	Ranbp3	0.21656	1.16196	0.00119331	0.0150151
ENSMUSG00000030733.10	Sh2b1	0.276809	1.21151	0.0011967	0.0150489
ENSMUSG00000022517.16	Mgrn1	0.158732	1.11631	0.00120581	0.0151458
ENSMUSG00000046791.7	Riox1	0.290607	1.22315	0.00121723	0.0152447
ENSMUSG00000011832.15	Evi5l	0.148443	1.10837	0.00121517	0.0152447
ENSMUSG00000042042.14	Csgalnact2	-0.230816	-1.1735	0.00121551	0.0152447
ENSMUSG00000032343.15	Impg1	-0.248329	-1.18783	0.00121626	0.0152447
ENSMUSG00000055963.12	Triqk	-0.324054	-1.25184	0.00121678	0.0152447
ENSMUSG00000048668.15	Rhno1	0.303341	1.234	0.00122026	0.0152738
ENSMUSG00000049164.6	Zfp518a	-0.344217	-1.26946	0.00122097	0.0152738
ENSMUSG00000023988.8	Bysl	0.245481	1.18549	0.00122306	0.0152911
ENSMUSG00000043079.17	Synpo	0.256041	1.1942	0.00123004	0.0153606
ENSMUSG00000029861.17	Fam131b	0.238147	1.17948	0.00123152	0.0153669
ENSMUSG00000003273.14	Car11	0.230017	1.17285	0.00123198	0.0153669
ENSMUSG00000046748.7	Tmem45a2	-0.233637	-1.1758	0.00123621	0.015393
ENSMUSG00000039783.15	Kmo	-0.316064	-1.24493	0.00123518	0.015393
ENSMUSG00000062116.10	Zfp954	0.288744	1.22158	0.0012418	0.0154496
ENSMUSG00000047824.13	Pygo2	0.276359	1.21113	0.00124363	0.0154496
ENSMUSG00000027895.9	Kcnc4	0.229437	1.17238	0.00124314	0.0154496
ENSMUSG00000028017.7	Egf	-0.383935	-1.3049	0.00124258	0.0154496
ENSMUSG00000037887.11	Dusp8	0.211089	1.15756	0.00124527	0.0154521
ENSMUSG00000070372.11	Capza1	-0.196983	-1.1463	0.00124497	0.0154521
ENSMUSG00000025531.14	Chm	-0.257406	-1.19533	0.00124925	0.0154837
ENSMUSG00000028832.11	Stmn1	0.210002	1.15669	0.0012544	0.0155292
ENSMUSG00000027959.13	Sass6	-0.317899	-1.24651	0.00125509	0.0155292
ENSMUSG00000004233.14	Wars2	-0.213634	-1.15961	0.0012566	0.0155389
ENSMUSG00000021196.13	Pfkp	0.140591	1.10236	0.00125955	0.0155576
ENSMUSG00000056494.7	Cngb3	-0.245459	-1.18547	0.00126038	0.0155589
ENSMUSG00000041729.15	Coro2b	0.140413	1.10222	0.0012615	0.0155638
ENSMUSG00000070000.13	Fcho1	0.249563	1.18885	0.00126291	0.0155723
ENSMUSG00000013858.14	Tmem259	0.272043	1.20752	0.00126573	0.0155934
ENSMUSG00000031583.13	Wrn	-0.247279	-1.18697	0.00127031	0.0156311
ENSMUSG00000029836.15	Cbx3	-0.261805	-1.19898	0.00127075	0.0156311
ENSMUSG00000052760.15	A630001G21Rik	-0.392706	-1.31285	0.00127131	0.0156311
ENSMUSG00000024878.8	Cbwd1	-0.279887	-1.2141	0.00128221	0.0157381
ENSMUSG00000092541.7	Gm20537	-0.389361	-1.30981	0.00128914	0.0158052
ENSMUSG00000050357.9	Carmil2	0.326109	1.25363	0.00129121	0.0158215
ENSMUSG00000038384.16	Setd1b	0.234198	1.17625	0.00129316	0.0158274
ENSMUSG00000095440.2	Fignl2	-0.354113	-1.2782	0.00129306	0.0158274
ENSMUSG00000028057.14	Rit1	0.234246	1.17629	0.00129758	0.0158423
ENSMUSG00000068742.11	Cry2	0.193898	1.14385	0.0012956	0.0158423
ENSMUSG00000029126.7	Nsg1	0.181067	1.13372	0.0012971	0.0158423
ENSMUSG00000048620.6	Olfr1336	-0.326331	-1.25382	0.00129805	0.0158423
ENSMUSG00000078867.9	Gm14418	-0.392637	-1.31279	0.00129669	0.0158423
ENSMUSG00000002455.14	Prpf6	0.150757	1.11015	0.00130038	0.0158617
ENSMUSG00000040794.5	C1qtnf4	0.300222	1.23133	0.00130659	0.0159285
ENSMUSG00000020823.16	Sec14l1	0.195536	1.14515	0.00130904	0.0159402
ENSMUSG00000032116.18	Stt3a	-0.224018	-1.16798	0.00130892	0.0159402
ENSMUSG00000030763.7	Lcmt1	0.121594	1.08794	0.00131134	0.0159592
ENSMUSG00000025580.15	Eif4a3	0.224063	1.16802	0.00131261	0.0159657
ENSMUSG00000055720.10	Ubl7	0.20942	1.15622	0.00131539	0.0159814
ENSMUSG00000052914.4	Cyp2j6	-0.27784	-1.21238	0.00131504	0.0159814
ENSMUSG00000069581.12	Tspear	-0.225864	-1.16948	0.00131824	0.016007
ENSMUSG00000037070.9	Rbmxl1	0.268642	1.20467	0.00132204	0.0160261
ENSMUSG00000059811.12	Atl2	-0.194499	-1.14433	0.0013278	0.0160777
ENSMUSG00000037437.18	Adam32	-0.313165	-1.24243	0.00132707	0.0160777
ENSMUSG00000008604.11	Ubqln4	0.240283	1.18122	0.00133114	0.0161
ENSMUSG00000004897.16	Hdgf	0.203881	1.15179	0.00133283	0.0161115
ENSMUSG00000002625.9	Akap8l	0.169048	1.12432	0.0013347	0.016125
ENSMUSG00000030435.16	U2af2	0.186019	1.13762	0.00134086	0.0161812
ENSMUSG00000056162.13	Cndp1	-0.391137	-1.31143	0.0013434	0.0161937
ENSMUSG00000001998.15	Ap4e1	-0.256211	-1.19434	0.00134504	0.0162044
ENSMUSG00000024766.14	Lipo3	-0.38527	-1.3061	0.00134808	0.016232
ENSMUSG00000025264.12	Tsr2	0.200671	1.14923	0.00135177	0.0162583
ENSMUSG00000021285.14	Ppp1r13b	0.180077	1.13294	0.00135566	0.0162959
ENSMUSG00000047094.8	Ofcc1	-0.208701	-1.15565	0.00136056	0.0163457
ENSMUSG00000032997.16	Chpf	0.309457	1.23924	0.00136207	0.0163547
ENSMUSG00000008348.9	Ubc	0.228136	1.17132	0.0013648	0.0163784
ENSMUSG00000047712.8	Ust	-0.264996	-1.20163	0.00136572	0.0163803
ENSMUSG00000068457.14	Uty	-0.277644	-1.21221	0.00136711	0.0163879
ENSMUSG00000034274.11	Thoc5	0.16332	1.11986	0.00136965	0.0164013
ENSMUSG00000069743.4	Zfp820	-0.382007	-1.30315	0.00136976	0.0164013
ENSMUSG00000079508.8	Apoo	-0.229944	-1.17279	0.00137286	0.0164208
ENSMUSG00000027835.11	Pdcd10	-0.260107	-1.19757	0.00137292	0.0164208
ENSMUSG00000021553.13	Slc28a3	-0.253799	-1.19234	0.00137724	0.0164543
ENSMUSG00000029054.8	Gabrd	0.322557	1.25054	0.00138068	0.0164679
ENSMUSG00000060671.12	Atp8b2	0.155851	1.11408	0.0013802	0.0164679
ENSMUSG00000040594.19	Ranbp17	-0.283266	-1.21695	0.00139103	0.0165823
ENSMUSG00000074867.3	Zfp808	-0.375471	-1.29726	0.00139405	0.0165998
ENSMUSG00000037416.12	Dmxl1	-0.20221	-1.15046	0.00139689	0.0166244
ENSMUSG00000031398.13	Plxna3	0.251019	1.19005	0.00139786	0.0166268
ENSMUSG00000096201.1	Gm10715	-0.180079	-1.13295	0.00140197	0.0166665
ENSMUSG00000032536.11	Trak1	0.206685	1.15403	0.00140613	0.0167067
ENSMUSG00000024220.13	Zfp523	0.175136	1.12907	0.00140698	0.0167076
ENSMUSG00000007721.6	Ccdc124	0.31208	1.2415	0.00141504	0.0167441
ENSMUSG00000031847.8	1700030J22Rik	0.300915	1.23193	0.00141414	0.0167441
ENSMUSG00000018040.9	Rrp7a	0.269254	1.20518	0.00141288	0.0167441
ENSMUSG00000003500.13	Impdh1	0.26031	1.19774	0.00141191	0.0167441
ENSMUSG00000053293.9	Pom121	0.213535	1.15953	0.00141433	0.0167441
ENSMUSG00000039275.9	Foxk2	0.150255	1.10977	0.00141121	0.0167441
ENSMUSG00000034648.9	Lrrn1	-0.239089	-1.18025	0.0014155	0.0167441
ENSMUSG00000109228.1	Fam81b	-0.233979	-1.17607	0.00141713	0.0167541
ENSMUSG00000009013.5	Dynll1	0.242187	1.18278	0.00142094	0.0167597
ENSMUSG00000040356.16	Skiv2l	0.218247	1.16332	0.00142118	0.0167597
ENSMUSG00000020340.16	Cyfip2	0.155964	1.11417	0.00142149	0.0167597
ENSMUSG00000025666.16	Tmem47	-0.292589	-1.22484	0.0014195	0.0167597
ENSMUSG00000031725.8	Ces1f	-0.247445	-1.1871	0.00142443	0.0167851
ENSMUSG00000023066.9	Rttn	-0.300677	-1.23172	0.00142524	0.0167855
ENSMUSG00000060445.11	Sycp2	-0.337214	-1.26332	0.00142655	0.0167918
ENSMUSG00000022558.15	Mroh1	0.187161	1.13852	0.00142841	0.0168034
ENSMUSG00000039315.15	Clnk	-0.211363	-1.15778	0.00142945	0.0168034
ENSMUSG00000063172.13	Hspb11	-0.256504	-1.19458	0.00142988	0.0168034
ENSMUSG00000052955.5	Cpvl	-0.215668	-1.16124	0.00143067	0.0168036
ENSMUSG00000056501.3	Cebpb	0.356802	1.28058	0.0014342	0.0168359
ENSMUSG00000031217.8	Efnb1	0.337482	1.26355	0.00143669	0.0168467
ENSMUSG00000051703.14	Tmem198	0.265885	1.20237	0.00143647	0.0168467
ENSMUSG00000042742.7	Bmt2	-0.246106	-1.186	0.00144004	0.0168768
ENSMUSG00000053465.5	Hs6st3	-0.325618	-1.2532	0.00144224	0.0168934
ENSMUSG00000029155.16	Spata18	-0.195467	-1.1451	0.00144309	0.0168942
ENSMUSG00000031827.13	Cotl1	0.281473	1.21543	0.00144661	0.0169245
ENSMUSG00000016346.17	Kcnq2	0.18118	1.13381	0.00144726	0.0169245
ENSMUSG00000020952.10	Scfd1	-0.203133	-1.1512	0.00145336	0.0169775
ENSMUSG00000020193.3	Zpbp	-0.362124	-1.28532	0.00145277	0.0169775
ENSMUSG00000026718.17	Stam	-0.171373	-1.12613	0.00145523	0.0169901
ENSMUSG00000024283.14	Wac	-0.156296	-1.11442	0.00146107	0.0170397
ENSMUSG00000073077.6	Gm7173	-0.350285	-1.27481	0.00146403	0.0170621
ENSMUSG00000026778.13	Prkcq	-0.360771	-1.28411	0.00146501	0.0170621
ENSMUSG00000070822.5	Zscan18	0.194135	1.14404	0.00146628	0.0170635
ENSMUSG00000041936.18	Agrn	0.214222	1.16008	0.00147171	0.0171082
ENSMUSG00000049357.11	4933408B17Rik	-0.3795	-1.30089	0.0014711	0.0171082
ENSMUSG00000078789.9	Dph1	0.277406	1.21201	0.00147386	0.017124
ENSMUSG00000035478.14	Mbd3	0.26845	1.20451	0.00147646	0.017145
ENSMUSG00000040003.18	Magi2	-0.229515	-1.17244	0.00148778	0.0172671
ENSMUSG00000062257.13	Opcml	-0.256624	-1.19468	0.00148911	0.0172732
ENSMUSG00000024795.10	Kif20b	-0.388649	-1.30917	0.00149264	0.0173033
ENSMUSG00000044469.7	Tnfaip8l1	0.336016	1.26227	0.0014965	0.0173216
ENSMUSG00000030612.6	Mrpl46	0.294901	1.2268	0.00150146	0.0173696
ENSMUSG00000078670.3	Fam174b	0.242285	1.18286	0.00150493	0.0174004
ENSMUSG00000071657.12	Bscl2	0.214019	1.15991	0.00150692	0.0174141
ENSMUSG00000030557.17	Mef2a	-0.184973	-1.1368	0.00150773	0.0174141
ENSMUSG00000029455.14	Aldh2	0.226974	1.17038	0.00151499	0.0174699
ENSMUSG00000033917.15	Gde1	0.218804	1.16377	0.00151427	0.0174699
ENSMUSG00000020156.16	Mum1	0.176953	1.13049	0.00151489	0.0174699
ENSMUSG00000040472.14	Rabggta	0.27619	1.21099	0.00151848	0.0175007
ENSMUSG00000029167.13	Ppargc1a	-0.222045	-1.16639	0.00152127	0.0175235
ENSMUSG00000025082.8	Vwa2	-0.157095	-1.11504	0.0015223	0.0175259
ENSMUSG00000027900.15	Dram2	-0.287241	-1.2203	0.00152436	0.0175403
ENSMUSG00000024968.13	Rcor2	0.307024	1.23715	0.00153067	0.0175679
ENSMUSG00000021326.11	Trim27	0.220887	1.16545	0.00153083	0.0175679
ENSMUSG00000064354.1	mt-Co2	-0.256056	-1.19421	0.0015301	0.0175679
ENSMUSG00000072946.12	Ptgr2	-0.283867	-1.21745	0.00152976	0.0175679
ENSMUSG00000006673.14	Qrich1	0.0944187	1.06764	0.00153237	0.0175761
ENSMUSG00000059273.9	Zc3h4	0.160071	1.11734	0.0015339	0.0175813
ENSMUSG00000059588.13	Calcrl	-0.300863	-1.23188	0.00153446	0.0175813
ENSMUSG00000018841.17	Rad51d	0.252461	1.19124	0.00154584	0.0176313
ENSMUSG00000070705.3	Eid2b	0.248987	1.18837	0.00154345	0.0176313
ENSMUSG00000026811.18	St6galnac6	0.247931	1.1875	0.001547	0.0176313
ENSMUSG00000060098.11	Prmt7	0.198616	1.1476	0.00154464	0.0176313
ENSMUSG00000041650.15	Pcca	-0.214263	-1.16011	0.00154436	0.0176313
ENSMUSG00000037101.16	Ttc29	-0.231583	-1.17412	0.00154701	0.0176313
ENSMUSG00000027132.3	Katnbl1	-0.352102	-1.27642	0.00154527	0.0176313
ENSMUSG00000063406.11	Tmed5	-0.220987	-1.16553	0.00154912	0.0176401
ENSMUSG00000074579.13	Lekr1	-0.232976	-1.17526	0.00154942	0.0176401
ENSMUSG00000018379.17	Srsf1	-0.188866	-1.13987	0.0015513	0.0176522
ENSMUSG00000036957.8	Lrfn3	0.254078	1.19257	0.00155298	0.0176526
ENSMUSG00000021461.16	Fancc	-0.276173	-1.21098	0.00155288	0.0176526
ENSMUSG00000039661.14	Dusp26	0.223956	1.16793	0.00155718	0.0176911
ENSMUSG00000024575.15	Pde6a	-0.283346	-1.21701	0.00156058	0.0177204
ENSMUSG00000066568.12	Lsm14a	-0.165313	-1.12141	0.00156681	0.0177816
ENSMUSG00000029175.17	Slc35f6	0.246383	1.18623	0.00156849	0.0177914
ENSMUSG00000032475.15	Nck1	-0.253595	-1.19217	0.00157416	0.0178463
ENSMUSG00000029727.7	Cyp3a13	-0.315181	-1.24417	0.00157711	0.0178704
ENSMUSG00000060950.11	Trmt61a	0.25153	1.19047	0.00157797	0.0178707
ENSMUSG00000006958.13	Chrd	0.289326	1.22207	0.00158093	0.0178707
ENSMUSG00000074030.3	Exoc8	0.216129	1.16161	0.00158009	0.0178707
ENSMUSG00000025019.15	Lcor	-0.223792	-1.1678	0.00158129	0.0178707
ENSMUSG00000048379.8	Socs4	-0.239415	-1.18051	0.00158027	0.0178707
ENSMUSG00000011751.16	Sptbn4	0.168092	1.12357	0.001584	0.0178742
ENSMUSG00000021400.6	Wrnip1	0.157505	1.11536	0.00158261	0.0178742
ENSMUSG00000035539.13	Ccdc180	-0.252694	-1.19143	0.00159047	0.0179367
ENSMUSG00000037486.18	Asxl2	-0.169644	-1.12478	0.00159382	0.0179651
ENSMUSG00000042508.16	Dmtf1	-0.160777	-1.11789	0.0015974	0.0179961
ENSMUSG00000029629.17	Phf14	-0.239342	-1.18045	0.00160433	0.0180647
ENSMUSG00000031028.14	Tub	0.204318	1.15214	0.00160683	0.0180739
ENSMUSG00000002210.11	Smg9	0.178511	1.13172	0.00160635	0.0180739
ENSMUSG00000031785.16	Adgrg1	0.276197	1.211	0.00160794	0.018077
ENSMUSG00000057497.8	Fam136a	0.244958	1.18506	0.00160972	0.0180792
ENSMUSG00000020876.14	Snx11	0.173832	1.12805	0.00160982	0.0180792
ENSMUSG00000013698.12	Pea15a	0.266042	1.2025	0.00161354	0.0181077
ENSMUSG00000040859.14	Bsdc1	0.17931	1.13234	0.00161404	0.0181077
ENSMUSG00000003660.10	Snrnp200	0.163606	1.12008	0.00161695	0.0181309
ENSMUSG00000021171.7	Esyt2	-0.175998	-1.12975	0.0016178	0.018131
ENSMUSG00000020444.19	Guk1	0.292583	1.22483	0.00162078	0.0181359
ENSMUSG00000026213.15	Stk11ip	0.222089	1.16642	0.00162165	0.0181359
ENSMUSG00000032594.11	Ip6k1	0.207687	1.15484	0.00162245	0.0181359
ENSMUSG00000031333.7	Abcb7	-0.235325	-1.17717	0.0016213	0.0181359
ENSMUSG00000060487.6	Samd5	-0.274489	-1.20957	0.00161966	0.0181359
ENSMUSG00000000915.15	Hip1r	0.230696	1.1734	0.00163646	0.0182736
ENSMUSG00000026791.14	Slc2a8	0.320481	1.24875	0.0016439	0.0183334
ENSMUSG00000064310.10	Zpld1	-0.233474	-1.17566	0.00164437	0.0183334
ENSMUSG00000026781.15	Acbd5	-0.222741	-1.16695	0.0016454	0.0183353
ENSMUSG00000050947.9	Amigo1	0.203367	1.15138	0.00164787	0.0183533
ENSMUSG00000040774.15	Cept1	-0.220172	-1.16487	0.00165212	0.0183912
ENSMUSG00000020684.14	Rasl10b	0.286539	1.21971	0.0016542	0.0183958
ENSMUSG00000038520.15	Tbc1d17	0.282961	1.21669	0.00165492	0.0183958
ENSMUSG00000062017.15	Abca14	-0.241822	-1.18249	0.0016551	0.0183958
ENSMUSG00000098022.7	Zfp82	-0.308146	-1.23812	0.00165986	0.0184297
ENSMUSG00000056220.14	Pla2g4a	-0.370725	-1.293	0.00166151	0.0184385
ENSMUSG00000028889.17	Yrdc	0.30709	1.23721	0.00166464	0.0184447
ENSMUSG00000039031.16	Arhgap18	-0.255802	-1.194	0.00166413	0.0184447
ENSMUSG00000003309.14	Ap1m2	-0.365282	-1.28813	0.00166375	0.0184447
ENSMUSG00000028573.18	Fggy	-0.27347	-1.20871	0.00167034	0.0184983
ENSMUSG00000003346.14	Abhd17a	0.311447	1.24095	0.00167286	0.0185167
ENSMUSG00000029073.9	Cptp	0.295344	1.22718	0.00167879	0.0185728
ENSMUSG00000074305.9	Peak1	0.31067	1.24028	0.00168115	0.0185733
ENSMUSG00000095186.1	Gm10718	-0.145278	-1.10594	0.00168228	0.0185733
ENSMUSG00000030228.17	Pik3c2g	-0.278642	-1.21305	0.0016844	0.0185871
ENSMUSG00000029752.12	Asns	0.171375	1.12613	0.00168645	0.0186002
ENSMUSG00000051343.11	Rab11fip5	0.185968	1.13758	0.00169137	0.0186449
ENSMUSG00000048895.13	Cdk5r1	0.176734	1.13032	0.00170237	0.018747
ENSMUSG00000015143.15	Actn1	0.186329	1.13786	0.00170382	0.0187533
ENSMUSG00000059975.15	Zfp74	-0.202627	-1.15079	0.00170812	0.0187814
ENSMUSG00000063382.6	Bcl9l	0.251592	1.19052	0.00171058	0.0187893
ENSMUSG00000050663.7	Trhde	-0.308156	-1.23812	0.00170992	0.0187893
ENSMUSG00000031342.17	Gpm6b	-0.161071	-1.11812	0.00171372	0.0188142
ENSMUSG00000006356.10	Crip2	0.294069	1.22609	0.00171532	0.0188222
ENSMUSG00000021945.8	Zmym2	-0.222911	-1.16709	0.00171626	0.0188229
ENSMUSG00000020739.11	Nup85	0.172925	1.12734	0.0017249	0.0188792
ENSMUSG00000023403.14	Stk31	-0.251849	-1.19073	0.00172394	0.0188792
ENSMUSG00000057147.13	Dph6	-0.29876	-1.23009	0.00172475	0.0188792
ENSMUSG00000039578.16	Ccser1	-0.264446	-1.20117	0.00172727	0.0188955
ENSMUSG00000020921.6	Tmem101	0.340554	1.26624	0.00172877	0.0189024
ENSMUSG00000036422.10	Pcdh8	0.307328	1.23741	0.0017319	0.0189169
ENSMUSG00000016319.3	Slc25a5	0.229932	1.17278	0.00173215	0.0189169
ENSMUSG00000038437.11	Mllt6	0.212188	1.15844	0.00173274	0.0189169
ENSMUSG00000038991.16	Txndc5	0.197693	1.14686	0.00173396	0.0189206
ENSMUSG00000004934.14	Pias4	0.219666	1.16446	0.00173591	0.0189323
ENSMUSG00000071646.9	Mta2	0.179774	1.13271	0.0017402	0.0189695
ENSMUSG00000054716.4	Zfp771	0.215061	1.16075	0.00174131	0.018972
ENSMUSG00000039208.15	Metrnl	0.330575	1.25751	0.00174503	0.0189741
ENSMUSG00000070868.11	Skint3	-0.187034	-1.13842	0.00174279	0.0189741
ENSMUSG00000078578.9	Ube2d3	-0.192902	-1.14306	0.00174804	0.0189973
ENSMUSG00000053841.15	Txlna	0.232021	1.17448	0.00175091	0.0190145
ENSMUSG00000008855.17	Hdac5	0.227328	1.17066	0.00175228	0.0190145
ENSMUSG00000049680.17	Urgcp	0.138688	1.1009	0.00175159	0.0190145
ENSMUSG00000040482.15	Dxo	0.302697	1.23345	0.00175379	0.0190213
ENSMUSG00000035992.15	Fnip1	-0.205323	-1.15294	0.00175709	0.0190284
ENSMUSG00000025979.13	Mob4	-0.276773	-1.21148	0.00175568	0.0190284
ENSMUSG00000000804.14	Usp32	-0.195327	-1.14498	0.00175988	0.019049
ENSMUSG00000024613.16	Tcof1	0.250901	1.18995	0.00176227	0.0190653
ENSMUSG00000071655.11	Ubxn1	0.241809	1.18247	0.00176443	0.0190791
ENSMUSG00000069044.6	Usp9y	-0.134897	-1.09801	0.00176915	0.0191133
ENSMUSG00000069892.9	9930111J21Rik2	-0.283199	-1.21689	0.00176937	0.0191133
ENSMUSG00000002504.14	Slc9a3r2	0.262463	1.19952	0.00177033	0.019114
ENSMUSG00000004394.12	Tmed4	0.217962	1.16309	0.00177171	0.0191194
ENSMUSG00000068196.4	Col8a1	-0.373028	-1.29507	0.00177444	0.0191392
ENSMUSG00000035772.11	Mrps2	0.209916	1.15662	0.00177701	0.0191574
ENSMUSG00000029203.16	Ube2k	-0.206268	-1.1537	0.00178305	0.0192123
ENSMUSG00000061665.6	Cd2ap	-0.279389	-1.21368	0.00178479	0.0192123
ENSMUSG00000090963.2	Gm17655	-0.379131	-1.30056	0.00178457	0.0192123
ENSMUSG00000053536.6	Cstf2t	0.160653	1.11779	0.00178729	0.01922
ENSMUSG00000036353.13	P2ry12	-0.262096	-1.19922	0.00178724	0.01922
ENSMUSG00000075033.3	Nxpe3	-0.222653	-1.16688	0.00179186	0.0192212
ENSMUSG00000042167.5	Papd4	-0.238276	-1.17958	0.0017902	0.0192212
ENSMUSG00000074264.12	Amy1	-0.312399	-1.24177	0.00178939	0.0192212
ENSMUSG00000020798.14	Spns3	-0.367981	-1.29055	0.00179151	0.0192212
ENSMUSG00000032410.13	Xrn1	-0.195559	-1.14517	0.00179937	0.0192921
ENSMUSG00000110591.1	Gm31371	-0.320629	-1.24887	0.00180185	0.0193091
ENSMUSG00000069670.8	Nkain2	-0.266743	-1.20309	0.00181468	0.0194273
ENSMUSG00000028327.14	Stra6l	-0.232071	-1.17452	0.0018189	0.0194628
ENSMUSG00000022476.7	Polr3h	0.230157	1.17296	0.00182221	0.0194885
ENSMUSG00000062797.13	Hikeshi	-0.197248	-1.14651	0.00182675	0.0195274
ENSMUSG00000041144.10	Dnah7b	-0.293692	-1.22577	0.00182859	0.0195373
ENSMUSG00000019505.7	Ubb	0.327087	1.25448	0.00183209	0.0195607
ENSMUSG00000029056.13	Pank4	0.163369	1.1199	0.0018335	0.0195607
ENSMUSG00000048997.17	Atxn7l2	0.261497	1.19872	0.0018394	0.0195945
ENSMUSG00000033808.16	Tmem87a	-0.207896	-1.155	0.0018387	0.0195945
ENSMUSG00000059493.13	Nhs	-0.232089	-1.17453	0.00183789	0.0195945
ENSMUSG00000026000.16	Lancl1	0.149071	1.10886	0.00184053	0.0195968
ENSMUSG00000016619.9	Nup50	0.203787	1.15172	0.00184456	0.0196106
ENSMUSG00000041718.15	Alg13	-0.248998	-1.18838	0.00184421	0.0196106
ENSMUSG00000037922.13	Bank1	-0.378914	-1.30036	0.00184448	0.0196106
ENSMUSG00000001211.15	Agpat3	0.145568	1.10617	0.00184798	0.0196241
ENSMUSG00000039828.6	Wdr70	-0.148292	-1.10826	0.0018471	0.0196241
ENSMUSG00000069495.12	Epc2	-0.21331	-1.15935	0.00184857	0.0196241
ENSMUSG00000070291.4	Ddx43	-0.317122	-1.24584	0.00184979	0.0196274
ENSMUSG00000036856.4	Wnt4	0.338913	1.2648	0.00185636	0.0196693
ENSMUSG00000027222.14	Pex16	0.309286	1.23909	0.00185643	0.0196693
ENSMUSG00000022557.10	Bop1	0.254118	1.19261	0.00185738	0.0196693
ENSMUSG00000029602.11	Rasal1	0.217076	1.16238	0.00185681	0.0196693
ENSMUSG00000021262.14	Evl	0.176522	1.13016	0.00186102	0.0196884
ENSMUSG00000040818.9	Dennd6a	-0.184655	-1.13654	0.00187044	0.019759
ENSMUSG00000029580.14	Actb	0.223042	1.16719	0.0018735	0.0197622
ENSMUSG00000026090.16	2010300C02Rik	0.206524	1.1539	0.0018735	0.0197622
ENSMUSG00000016409.4	Nkap	-0.250902	-1.18995	0.00187183	0.0197622
ENSMUSG00000031672.8	Got2	0.210998	1.15749	0.00187816	0.0197629
ENSMUSG00000040054.16	Baz2a	0.145011	1.10574	0.00187674	0.0197629
ENSMUSG00000032253.13	Phip	-0.241199	-1.18197	0.00187758	0.0197629
ENSMUSG00000031682.5	1700011L22Rik	-0.2995	-1.23072	0.00187578	0.0197629
ENSMUSG00000106631.1	Gm42669	-0.312033	-1.24146	0.00187581	0.0197629
ENSMUSG00000024593.15	Megf10	-0.305805	-1.23611	0.00188347	0.0198091
ENSMUSG00000019841.15	Rev3l	-0.206294	-1.15372	0.00188462	0.0198115
ENSMUSG00000019428.16	Fkbp8	0.286442	1.21963	0.00188902	0.0198366
ENSMUSG00000078816.9	Prkcg	0.192585	1.14281	0.00188977	0.0198366
ENSMUSG00000033430.10	Terf2ip	0.200786	1.14932	0.00189212	0.0198515
ENSMUSG00000020205.8	Phlda1	0.263624	1.20049	0.00189394	0.019861
ENSMUSG00000045980.13	Tmem104	0.153455	1.11223	0.001898	0.0198939
ENSMUSG00000031079.12	Zfp300	-0.35599	-1.27986	0.00190281	0.0199346
ENSMUSG00000024420.8	Zfp521	-0.275607	-1.2105	0.00190976	0.0199977
ENSMUSG00000057207.2	Olfr1028	-0.382084	-1.30322	0.00191115	0.0200025
ENSMUSG00000046691.13	Chtf8	0.182497	1.13485	0.0019129	0.0200087
ENSMUSG00000108011.1	Gm44596	-0.301489	-1.23242	0.0019136	0.0200087
ENSMUSG00000029161.7	Cgref1	0.300373	1.23146	0.00191667	0.0200311
ENSMUSG00000034902.17	Pip5k1c	0.27338	1.20864	0.00191974	0.0200534
ENSMUSG00000022421.18	Nptxr	0.337505	1.26357	0.00192788	0.0200995
ENSMUSG00000045071.13	E130308A19Rik	-0.186492	-1.13799	0.00192718	0.0200995
ENSMUSG00000039115.13	Itga9	0.311145	1.24069	0.00193024	0.0201143
ENSMUSG00000040888.9	Gfer	0.286651	1.21981	0.00193577	0.0201622
ENSMUSG00000039067.5	Psmd7	0.199809	1.14855	0.00194172	0.0202046
ENSMUSG00000032855.5	Pkd1	0.172017	1.12663	0.00194108	0.0202046
ENSMUSG00000087370.2	Tmem170b	-0.172173	-1.12675	0.00194525	0.0202218
ENSMUSG00000022141.6	Nipbl	-0.214733	-1.16049	0.00194684	0.0202285
ENSMUSG00000018572.10	Phf23	0.261072	1.19837	0.00195139	0.0202563
ENSMUSG00000039844.19	Rapgef1	0.155889	1.11411	0.00195104	0.0202563
ENSMUSG00000023277.12	Twf2	0.271145	1.20677	0.00195883	0.0202749
ENSMUSG00000021986.7	Amer2	0.214914	1.16063	0.00195721	0.0202749
ENSMUSG00000014498.9	Ankrd52	0.157274	1.11518	0.00195696	0.0202749
ENSMUSG00000049744.15	Arhgap15	-0.343092	-1.26847	0.00195884	0.0202749
ENSMUSG00000033594.11	Spata2l	0.285417	1.21876	0.00196685	0.0202818
ENSMUSG00000029917.15	C130060K24Rik	-0.183009	-1.13525	0.0019614	0.0202818
ENSMUSG00000021112.9	Mpp5	-0.260035	-1.19751	0.00196445	0.0202818
ENSMUSG00000092048.2	Vmn2r85	-0.366222	-1.28897	0.00196155	0.0202818
ENSMUSG00000020275.9	Rel	-0.29446	-1.22643	0.0019718	0.0203211
ENSMUSG00000005417.17	Mprip	0.165815	1.1218	0.00197482	0.0203425
ENSMUSG00000027699.19	Ect2	-0.357056	-1.28081	0.0019812	0.0203887
ENSMUSG00000030284.11	Creld1	0.216234	1.1617	0.00198612	0.0204212
ENSMUSG00000037005.16	Xpnpep2	-0.354091	-1.27818	0.00198625	0.0204212
ENSMUSG00000034993.7	Vat1	0.256976	1.19497	0.00199867	0.020539
ENSMUSG00000035582.13	Gdpd4	-0.190027	-1.14079	0.00200595	0.020604
ENSMUSG00000025423.15	Pias2	-0.219321	-1.16419	0.00201325	0.0206577
ENSMUSG00000044501.17	Zfp758	-0.314423	-1.24351	0.00201406	0.0206577
ENSMUSG00000047735.14	Samd9l	-0.365589	-1.28841	0.00201788	0.0206857
ENSMUSG00000037784.14	Dzip1l	0.204242	1.15208	0.00202067	0.0206862
ENSMUSG00000038486.9	Sv2a	0.173818	1.12804	0.00202205	0.0206876
ENSMUSG00000022641.15	Bbx	-0.178558	-1.13175	0.00202274	0.0206876
ENSMUSG00000027408.7	Cpxm1	0.367508	1.29012	0.00203243	0.0207376
ENSMUSG00000035596.14	Mboat7	0.194172	1.14407	0.00203198	0.0207376
ENSMUSG00000058440.14	Nrf1	-0.177874	-1.13122	0.00202991	0.0207376
ENSMUSG00000032405.10	Pias1	-0.186319	-1.13786	0.00203063	0.0207376
ENSMUSG00000051510.13	Mafg	0.199296	1.14814	0.0020349	0.0207512
ENSMUSG00000026135.17	Zfp142	0.166782	1.12255	0.00203607	0.0207512
ENSMUSG00000060771.14	Tsga10	-0.208788	-1.15572	0.00203666	0.0207512
ENSMUSG00000006335.16	Tfpt	0.229664	1.17256	0.0020421	0.0207968
ENSMUSG00000031993.7	Snx19	0.172014	1.12663	0.00204339	0.0208001
ENSMUSG00000035916.8	Ptprq	-0.338801	-1.26471	0.00204714	0.0208284
ENSMUSG00000036578.7	Fxyd7	0.270549	1.20627	0.00205407	0.020889
ENSMUSG00000035007.5	Rundc1	0.17981	1.13274	0.00206259	0.0209657
ENSMUSG00000021725.8	Parp8	-0.223022	-1.16718	0.00206971	0.0210219
ENSMUSG00000051212.7	Gpr183	-0.379486	-1.30088	0.00207007	0.0210219
ENSMUSG00000001415.10	Smg5	0.167637	1.12322	0.00207126	0.0210241
ENSMUSG00000039278.10	Pcsk1n	0.299124	1.2304	0.00207627	0.0210551
ENSMUSG00000021275.15	Tecpr2	0.143945	1.10492	0.0020795	0.0210779
ENSMUSG00000021047.7	Nova1	-0.31977	-1.24813	0.00208149	0.0210882
ENSMUSG00000029408.13	Abcb9	0.228043	1.17124	0.00209551	0.0212003
ENSMUSG00000058298.8	Mcm9	-0.167685	-1.12325	0.00210245	0.0212605
ENSMUSG00000022568.16	Scrib	0.231379	1.17396	0.00210475	0.0212686
ENSMUSG00000040302.17	Rbm48	-0.23225	-1.17467	0.00210523	0.0212686
ENSMUSG00000044117.12	2900011O08Rik	0.151728	1.1109	0.00210808	0.0212875
ENSMUSG00000030428.16	Ttyh1	0.2028	1.15093	0.00211175	0.0213145
ENSMUSG00000040495.4	Chrm4	0.357986	1.28164	0.00211669	0.021349
ENSMUSG00000027284.16	Cdan1	0.197749	1.14691	0.00212013	0.021349
ENSMUSG00000024109.18	Nrxn1	-0.236994	-1.17853	0.00211941	0.021349
ENSMUSG00000059142.15	Zfp945	-0.290912	-1.22341	0.00211743	0.021349
ENSMUSG00000052861.13	Dnah6	-0.369055	-1.29151	0.00211879	0.021349
ENSMUSG00000041649.13	Klf8	-0.255624	-1.19385	0.00212128	0.0213507
ENSMUSG00000037857.16	Nufip2	-0.196539	-1.14595	0.00212386	0.0213666
ENSMUSG00000003344.14	Btbd2	0.243223	1.18363	0.00213004	0.0213888
ENSMUSG00000026574.5	Dpt	-0.196837	-1.14618	0.00212908	0.0213888
ENSMUSG00000025716.14	Myo3a	-0.261627	-1.19883	0.00213107	0.0213892
ENSMUSG00000027316.15	Gfra4	0.313554	1.24277	0.00213846	0.0214184
ENSMUSG00000036792.12	Mbd5	-0.181613	-1.13415	0.00213746	0.0214184
ENSMUSG00000025044.16	Msr1	-0.24075	-1.18161	0.00213545	0.0214184
ENSMUSG00000052544.9	St6galnac3	-0.301002	-1.232	0.00213895	0.0214184
ENSMUSG00000031392.18	Irak1	0.229858	1.17272	0.00214114	0.021424
ENSMUSG00000028252.20	Ccnc	-0.207143	-1.1544	0.00215033	0.0214923
ENSMUSG00000047014.6	Catsperb	-0.190132	-1.14087	0.00215618	0.0215009
ENSMUSG00000067567.12	Hdac8	-0.1927	-1.1429	0.00215609	0.0215009
ENSMUSG00000040850.17	Psme4	-0.200012	-1.14871	0.00215545	0.0215009
ENSMUSG00000034912.16	Mdga2	-0.256822	-1.19484	0.00215588	0.0215009
ENSMUSG00000056531.11	Ccdc18	-0.37137	-1.29358	0.00215485	0.0215009
ENSMUSG00000019039.13	Dalrd3	0.312014	1.24144	0.00215864	0.0215072
ENSMUSG00000053310.11	Nrgn	0.24597	1.18589	0.00216281	0.0215072
ENSMUSG00000023017.9	Asic1	0.206295	1.15372	0.00215998	0.0215072
ENSMUSG00000022437.6	Samm50	0.181248	1.13386	0.0021624	0.0215072
ENSMUSG00000053838.14	Nudcd3	0.15157	1.11078	0.00215887	0.0215072
ENSMUSG00000020902.12	Ntn1	-0.269838	-1.20567	0.00216242	0.0215072
ENSMUSG00000027606.12	Dnajc5b	-0.260239	-1.19768	0.00217046	0.0215733
ENSMUSG00000030603.16	Psmc4	0.224718	1.16855	0.00217637	0.0216122
ENSMUSG00000037846.18	Rtkn2	-0.289005	-1.2218	0.00218114	0.0216495
ENSMUSG00000003316.14	Glg1	0.135675	1.09861	0.0021837	0.0216649
ENSMUSG00000026726.10	Cubn	-0.254973	-1.19331	0.00218809	0.0216985
ENSMUSG00000068739.13	Sars	0.150821	1.1102	0.00219062	0.0217136
ENSMUSG00000029064.15	Gnb1	0.11522	1.08314	0.00219675	0.0217543
ENSMUSG00000063887.13	Nlgn1	-0.259686	-1.19722	0.00219915	0.021768
ENSMUSG00000029830.15	Svopl	-0.218305	-1.16337	0.00220093	0.0217757
ENSMUSG00000015804.14	Med28	0.214083	1.15997	0.00221628	0.0219074
ENSMUSG00000030104.9	Edem1	-0.174241	-1.12837	0.00221886	0.0219199
ENSMUSG00000058200.2	Olfr66	-0.260944	-1.19826	0.00222091	0.021923
ENSMUSG00000027255.14	Arfgap2	0.217164	1.16245	0.00222453	0.0219486
ENSMUSG00000029438.9	Bcl7a	0.150146	1.10968	0.00223174	0.0220097
ENSMUSG00000005674.9	Tomm40l	0.224668	1.16851	0.0022352	0.0220337
ENSMUSG00000032114.9	Slc37a4	0.319311	1.24773	0.0022469	0.0221288
ENSMUSG00000020235.16	Fzr1	0.255935	1.19411	0.00224914	0.0221306
ENSMUSG00000036251.16	Trpm8	-0.223009	-1.16717	0.00224849	0.0221306
ENSMUSG00000029920.9	Smarcad1	-0.208571	-1.15554	0.00225166	0.0221452
ENSMUSG00000044024.15	Rell2	0.2939	1.22595	0.00225534	0.0221713
ENSMUSG00000001627.11	Ifrd1	-0.306907	-1.23705	0.00225658	0.0221734
ENSMUSG00000038255.6	Neurod2	0.261118	1.19841	0.00225834	0.0221806
ENSMUSG00000041757.16	Plekha6	0.200144	1.14881	0.00226773	0.0222626
ENSMUSG00000001729.14	Akt1	0.241282	1.18204	0.00227182	0.0222642
ENSMUSG00000028797.20	Tmem234	0.217067	1.16237	0.00227106	0.0222642
ENSMUSG00000071054.12	Safb	0.18077	1.13349	0.00226963	0.0222642
ENSMUSG00000079509.10	Zfx	-0.21681	-1.16216	0.00227306	0.0222642
ENSMUSG00000021613.8	Hapln1	-0.263384	-1.20029	0.00227244	0.0222642
ENSMUSG00000069170.13	Adgrv1	-0.375813	-1.29757	0.00227549	0.0222779
ENSMUSG00000034724.17	Cnot6l	-0.222619	-1.16685	0.00228163	0.0223278
ENSMUSG00000030203.17	Dusp16	-0.258314	-1.19608	0.00228897	0.0223793
ENSMUSG00000043415.5	Otud1	0.221906	1.16627	0.00229205	0.0223992
ENSMUSG00000018377.10	Vezf1	-0.178848	-1.13198	0.00229593	0.022427
ENSMUSG00000033365.14	Ipo13	0.212745	1.15889	0.00230362	0.0224817
ENSMUSG00000028953.10	Abcf2	0.209983	1.15667	0.00231364	0.0225536
ENSMUSG00000084883.1	Ccdc85c	0.206899	1.1542	0.00231413	0.0225536
ENSMUSG00000025728.15	Pigq	0.195854	1.1454	0.00231225	0.0225536
ENSMUSG00000035585.16	Tsen34	0.266794	1.20313	0.00231719	0.0225732
ENSMUSG00000026641.13	Usf1	0.261466	1.1987	0.0023197	0.0225874
ENSMUSG00000058290.3	Espl1	-0.359924	-1.28336	0.00232734	0.0226414
ENSMUSG00000003421.13	Nosip	0.228139	1.17132	0.00232959	0.022653
ENSMUSG00000032009.8	Sesn3	-0.146113	-1.10658	0.00233229	0.0226609
ENSMUSG00000028495.14	Rps6	0.217079	1.16238	0.00233717	0.0226857
ENSMUSG00000022019.15	Tdrd3	-0.243976	-1.18425	0.00234375	0.0227394
ENSMUSG00000069114.8	Zbtb10	-0.276225	-1.21102	0.00234796	0.0227699
ENSMUSG00000033916.5	Chmp2a	0.229571	1.17249	0.00235064	0.0227754
ENSMUSG00000034403.16	Pja1	0.168442	1.12384	0.00235023	0.0227754
ENSMUSG00000050697.8	Prkaa1	-0.165529	-1.12158	0.00235278	0.0227756
ENSMUSG00000037646.9	Vps13b	-0.172787	-1.12723	0.00235216	0.0227756
ENSMUSG00000025754.11	Agbl1	-0.373767	-1.29573	0.00236149	0.0228291
ENSMUSG00000069268.4	Hist1h2bf	0.371628	1.29381	0.0023646	0.0228338
ENSMUSG00000008140.17	Emc10	0.246525	1.18635	0.00236314	0.0228338
ENSMUSG00000021179.7	Nrde2	0.189955	1.14073	0.00236515	0.0228338
ENSMUSG00000078772.2	Gm12353	-0.297552	-1.22906	0.0023684	0.0228549
ENSMUSG00000020455.16	Trim11	0.175687	1.1295	0.00236985	0.0228586
ENSMUSG00000027281.16	Slx4ip	-0.163469	-1.11998	0.00237139	0.0228632
ENSMUSG00000026172.12	Bcs1l	0.278821	1.2132	0.00237415	0.0228651
ENSMUSG00000027889.17	Ampd2	0.199681	1.14844	0.00237476	0.0228651
ENSMUSG00000033068.16	Entpd6	0.194126	1.14403	0.0023737	0.0228651
ENSMUSG00000001755.12	Coasy	0.262443	1.19951	0.00237897	0.0228953
ENSMUSG00000054850.4	Smim10l2a	0.216701	1.16207	0.0023829	0.022908
ENSMUSG00000025234.11	Arih1	-0.180167	-1.13301	0.00238291	0.022908
ENSMUSG00000022890.13	Atp5j	0.231203	1.17381	0.00239035	0.0229507
ENSMUSG00000018537.16	Pcgf2	0.205982	1.15347	0.00239056	0.0229507
ENSMUSG00000072663.12	Spef2	-0.356423	-1.28025	0.00239231	0.0229519
ENSMUSG00000024422.14	Dhx16	0.242096	1.18271	0.00240457	0.0230592
ENSMUSG00000030660.9	Pik3c2a	-0.184218	-1.1362	0.0024109	0.0230994
ENSMUSG00000025429.8	Pstpip2	-0.352255	-1.27655	0.00241075	0.0230994
ENSMUSG00000020273.13	Papolg	-0.233329	-1.17554	0.00241415	0.0231203
ENSMUSG00000028661.8	Epha8	0.351	1.27544	0.00242188	0.0231296
ENSMUSG00000039474.13	Wfs1	0.332957	1.25959	0.0024203	0.0231296
ENSMUSG00000028546.17	Elavl4	-0.250346	-1.18949	0.00242168	0.0231296
ENSMUSG00000026398.14	Nr5a2	-0.281003	-1.21504	0.00242263	0.0231296
ENSMUSG00000030994.15	D7Ertd443e	-0.369141	-1.29158	0.00242043	0.0231296
ENSMUSG00000109328.2	Olfr1438-ps1	-0.373344	-1.29535	0.00242266	0.0231296
ENSMUSG00000021476.8	Habp4	0.189853	1.14065	0.00242677	0.0231587
ENSMUSG00000062075.13	Lmnb2	0.208853	1.15577	0.00242913	0.023171
ENSMUSG00000030103.11	Bhlhe40	0.315421	1.24437	0.00244728	0.0233337
ENSMUSG00000061286.7	Exosc5	0.260027	1.1975	0.00245077	0.0233566
ENSMUSG00000054612.4	Mgmt	-0.367486	-1.2901	0.00245268	0.0233645
ENSMUSG00000016510.11	Mtif3	0.222869	1.16705	0.00245743	0.0233994
ENSMUSG00000026696.15	Vamp4	-0.170046	-1.12509	0.00245982	0.0234118
ENSMUSG00000027223.15	Mapk8ip1	0.249678	1.18894	0.00246785	0.0234674
ENSMUSG00000031409.1	Tceal6	0.253192	1.19184	0.00246996	0.0234772
ENSMUSG00000020463.15	Ppp4r3b	-0.227484	-1.17079	0.00247348	0.0235002
ENSMUSG00000034098.14	Fstl5	-0.258054	-1.19586	0.00247854	0.0235262
ENSMUSG00000038608.15	Dock10	-0.366057	-1.28883	0.00247743	0.0235262
ENSMUSG00000011171.11	Vipr2	-0.372585	-1.29467	0.00247949	0.0235262
ENSMUSG00000022420.15	Dnal4	0.217269	1.16253	0.00248254	0.0235391
ENSMUSG00000044712.15	Slc38a6	-0.160307	-1.11752	0.00248787	0.0235746
ENSMUSG00000049421.13	Zfp260	-0.190565	-1.14121	0.00249088	0.0235926
ENSMUSG00000042616.7	Oscp1	0.15784	1.11562	0.00249239	0.0235966
ENSMUSG00000036943.9	Rab8b	-0.223567	-1.16762	0.00249366	0.0235983
ENSMUSG00000034842.16	Art3	-0.365105	-1.28798	0.00249887	0.0236372
ENSMUSG00000039041.15	Adrm1	0.306486	1.23669	0.00250514	0.0236529
ENSMUSG00000010057.8	Nprl2	0.290487	1.22305	0.00250772	0.0236529
ENSMUSG00000031987.6	Egln1	0.198067	1.14716	0.00250747	0.0236529
ENSMUSG00000028274.17	Rngtt	-0.190693	-1.14131	0.00250416	0.0236529
ENSMUSG00000024238.13	Zeb1	-0.223084	-1.16723	0.00250649	0.0236529
ENSMUSG00000060131.11	Atp8b4	-0.25493	-1.19328	0.00250823	0.0236529
ENSMUSG00000032358.12	Fam83b	-0.264888	-1.20154	0.00250297	0.0236529
ENSMUSG00000024902.4	Mrpl11	0.28592	1.21919	0.00251242	0.0236821
ENSMUSG00000031731.16	Ap1g1	-0.147521	-1.10766	0.00251507	0.0236967
ENSMUSG00000029309.7	Sparcl1	0.161577	1.11851	0.00252049	0.0237374
ENSMUSG00000046807.10	Lrrc75b	0.268296	1.20438	0.00252846	0.0237977
ENSMUSG00000060534.15	Dcc	-0.327534	-1.25487	0.00252911	0.0237977
ENSMUSG00000042066.15	Tmcc2	0.262239	1.19934	0.00254105	0.0238535
ENSMUSG00000013465.18	Nelfb	0.235896	1.17764	0.00253686	0.0238535
ENSMUSG00000025474.9	Tubgcp2	0.178411	1.13164	0.00254168	0.0238535
ENSMUSG00000045690.8	Wdr89	-0.323702	-1.25154	0.00254035	0.0238535
ENSMUSG00000006276.10	Eps15l1	0.139012	1.10115	0.00254471	0.0238611
[truncated: 1,108 more rows]

## Sheet: C-Cre+Stress
Gene ID	gene name	log2FoldChange C-Cre+ Stress vs C-Cre+ Control	FoldChange C-Cre+ Stress vs C-Cre+ Control	pvalue (raw) C-Cre+ Stress vs C-Cre+ Control	padj (q<.05) C-Cre+ Stress vs C-Cre+ Control
ENSMUSG00000069049.11	Eif2s3y	-0.727538	-1.65581	2.88044e-09	5.33025e-05
ENSMUSG00000068457.14	Uty	-0.486663	-1.4012	4.858e-07	0.00599315
ENSMUSG00000069045.11	Ddx3y	-0.509861	-1.42391	3.68558e-06	0.0341009

## Sheet: C-Glud1 Het Control 
Gene ID	gene name	log2FoldChange C-Glud1+/- Control vs C-Cre+ Control	FoldChange C-Glud1+/- Control vs C-Cre+ Control	pvalue (raw) C-Glud1+/- Control vs C-Cre+ Control	padj (q<.05) C-Glud1+/- Control vs C-Cre+ Control
ENSMUSG00000109764.1	Klkb1	-0.636527	-1.55458	2.37612e-08	0.000280857
ENSMUSG00000041460.14	Cacna2d4	-0.646509	-1.56538	4.58555e-08	0.000361341
ENSMUSG00000062186.2	Olfr395	-0.527387	-1.44132	1.3056e-07	0.00061729
ENSMUSG00000049149.9	Olfr1258	-0.502438	-1.4166	2.90963e-07	0.00114639
ENSMUSG00000021612.14	Slc6a18	-0.557636	-1.47186	4.21003e-07	0.00142179
ENSMUSG00000073896.5	Olfr716	-0.532681	-1.44661	8.20183e-07	0.00193891
ENSMUSG00000030651.5	Art2b	-0.376202	-1.29792	1.07526e-06	0.0020311
ENSMUSG00000024664.4	Fads3	0.332039	1.25879	1.11693e-06	0.0020311
ENSMUSG00000070495.11	Ctcfl	-0.550537	-1.46463	1.30238e-06	0.00205256
ENSMUSG00000070511.2	Gm10295	-0.457091	-1.37277	1.65542e-06	0.00244588
ENSMUSG00000028071.12	Sh2d2a	-0.469099	-1.38424	1.78676e-06	0.00248465
ENSMUSG00000040017.8	Saa4	-0.483845	-1.39847	2.0567e-06	0.00255897
ENSMUSG00000056782.5	Olfr667	-0.467855	-1.38305	2.02059e-06	0.00255897
ENSMUSG00000075166.2	Olfr1104	-0.417239	-1.33537	2.25484e-06	0.00262046
ENSMUSG00000055610.5	Olfr307	-0.42772	-1.34511	4.2198e-06	0.00426392
ENSMUSG00000018581.15	Dnah11	-0.422112	-1.33989	4.32885e-06	0.00426392
ENSMUSG00000000791.9	Il12rb1	-0.449674	-1.36573	6.89836e-06	0.00588704
ENSMUSG00000035932.6	Olfr750	-0.385285	-1.30612	6.97281e-06	0.00588704
ENSMUSG00000049372.11	Olfr1183	-0.45029	-1.36631	9.17648e-06	0.00677912
ENSMUSG00000034871.2	Fam151a	-0.48021	-1.39495	1.14871e-05	0.00754318
ENSMUSG00000100016.3	Olfr1215	-0.403976	-1.32315	1.35676e-05	0.0086686
ENSMUSG00000058200.2	Olfr66	-0.310949	-1.24052	1.59826e-05	0.00968789
ENSMUSG00000047696.16	Ccdc144b	-0.508499	-1.42257	2.11495e-05	0.0119042
ENSMUSG00000040680.8	Kremen2	-0.408373	-1.32719	2.52371e-05	0.0124293
ENSMUSG00000075196.3	Olfr1047	-0.322838	-1.25079	2.64079e-05	0.0127405
ENSMUSG00000020490.16	Btnl10	-0.397555	-1.31727	2.90723e-05	0.0137454
ENSMUSG00000002204.9	Napsa	-0.451161	-1.36714	3.12723e-05	0.0144956
ENSMUSG00000073915.5	Olfr676	-0.400436	-1.31991	3.34843e-05	0.0149415
ENSMUSG00000024989.14	Cep55	-0.342279	-1.26776	4.23941e-05	0.0175824
ENSMUSG00000073956.3	Olfr592	-0.32402	-1.25181	4.6163e-05	0.0184965
ENSMUSG00000052625.8	Olfr851	-0.285293	-1.21866	4.96581e-05	0.0195653
ENSMUSG00000075120.4	Olfr1196	-0.306846	-1.237	5.92041e-05	0.0222156
ENSMUSG00000047492.5	Inhbe	-0.384692	-1.30558	6.62512e-05	0.02373
ENSMUSG00000094313.2	Vmn1r61	-0.296154	-1.22787	7.23151e-05	0.0237622
ENSMUSG00000030763.7	Lcmt1	0.192475	1.14272	7.30483e-05	0.0237622
ENSMUSG00000027360.5	Hdc	-0.389723	-1.31014	9.14815e-05	0.0270328
ENSMUSG00000027833.16	Shox2	-0.176684	-1.13028	0.000105547	0.0304284
ENSMUSG00000032548.14	Slco2a1	-0.40959	-1.32831	0.000119222	0.0316676
ENSMUSG00000051118.9	Olfr77	-0.347992	-1.27279	0.000125275	0.0325439
ENSMUSG00000034384.11	Barhl2	-0.320497	-1.24876	0.00017187	0.0413304
ENSMUSG00000027356.8	Fermt1	-0.293599	-1.22569	0.000178329	0.0413304
ENSMUSG00000063386.2	Olfr1387	-0.26205	-1.19918	0.00017756	0.0413304
ENSMUSG00000006673.14	Qrich1	0.145836	1.10637	0.000169674	0.0413304
ENSMUSG00000021495.8	Fam193b	0.177412	1.13085	0.000175679	0.0413304
ENSMUSG00000040813.16	Tex264	0.25735	1.19528	0.000176088	0.0413304
ENSMUSG00000066122.6	Olfr45	-0.442361	-1.35883	0.000193663	0.0436018
ENSMUSG00000070855.7	Olfr1116	-0.438165	-1.35488	0.000226819	0.0479587
ENSMUSG00000053626.5	Tll1	-0.437524	-1.35428	0.000269443	0.0487153
ENSMUSG00000033533.14	Acsm1	-0.436762	-1.35356	0.000237622	0.0487153
ENSMUSG00000015202.13	Cnksr3	-0.425706	-1.34323	0.00027281	0.0487153
ENSMUSG00000073924.5	Olfr656	-0.421546	-1.33936	0.000236718	0.0487153
ENSMUSG00000094531.3	Olfr671	-0.408347	-1.32716	0.000268208	0.0487153
ENSMUSG00000028644.16	Ermap	-0.35764	-1.28133	0.000269435	0.0487153
ENSMUSG00000032380.8	Dapk2	-0.339304	-1.26515	0.000259985	0.0487153
ENSMUSG00000034387.12	Ssu2	-0.313849	-1.24302	0.000233603	0.0487153
ENSMUSG00000050654.5	Olfr215	-0.311203	-1.24074	0.000263581	0.0487153
ENSMUSG00000045812.5	Olfr984	-0.305515	-1.23586	0.000252367	0.0487153
ENSMUSG00000039977.16	Deup1	-0.303224	-1.2339	0.000259018	0.0487153
ENSMUSG00000078810.4	Gp6	-0.277103	-1.21176	0.000262321	0.0487153
ENSMUSG00000031965.15	Tbx20	-0.230919	-1.17358	0.000246533	0.0487153
ENSMUSG00000035629.17	Rubcn	0.175155	1.12909	0.000274075	0.0487153
ENSMUSG00000019865.9	Nmbr	-0.435969	-1.35282	0.00028577	0.0496101
ENSMUSG00000035472.14	Slc25a21	-0.406576	-1.32554	0.000287281	0.0496101
ENSMUSG00000020776.18	Fbf1	0.239122	1.18027	0.000287503	0.0496101
