# Supplementary material for: Synergistic, long-term effects of glutamate dehydrogenase 1 deficiency and mild stress on cognitive function and mPFC gene and miRNA expression
Source: Transl Psychiatry. 2023 Jul 7;13:248. doi: 10.1038/s41398-023-02534-y (PMC10328942; doi:10.1038/s41398-023-02534-y)
Supplement: Supplementary file 3 — Table S3 [file 41398_2023_2534_MOESM3_ESM.xlsx]

## Sheet: BioPlanet 2019
Term	Overlap	Combined Score
S6K1 signaling	6/8	132.838
Activation of RAS in B cells	4/5	130.064
Serotonin receptor 4/6/7 and NR3C signaling	11/18	95.9735
CREB phosphorylation	5/7	89.0949
MEK activation	5/7	89.0949
NGF signaling via TRKA from the plasma membrane	50/136	65.9038
Signaling by NGF	71/221	55.9245
Activation of calcium-permeable kainate receptor	6/10	52.2607
COPI-mediated vesicle transport	6/10	52.2607
Cytoskeletal remodeling regulation and cell spreading by IPP complex components	5/8	51.737
Downregulation of ERBB4 signaling	5/8	51.737
Glycolysis	13/27	48.4951
Signaling to ERKs	16/36	44.7203
Signaling to p38 via RIT and RIN	8/15	44.6226
Cell differentiation by G alpha (i/o) pathway inferred from mouse Neuro2A model	18/43	40.7265
Signaling by EGFR in cancer	38/111	39.8195
Downstream signaling events Of B cell receptor (BCR)	34/98	37.7989
Mammalian target of rapamycin complex 1 (mTORC1)-mediated signaling	6/11	37.5724
Signal transduction by L1	15/35	37.5312
HIV factor interactions with host	42/128	37.3817
ERBB1 downstream pathway	36/106	36.8795
Membrane trafficking	43/133	36.1646
Activation of chaperones by IRE1 alpha	19/48	35.5021
EGFR downregulation	12/27	34.8454
Nef-mediated CD4 downregulation	5/9	34.2106
FRS2-mediated activation	9/19	33.4723
Signaling by constitutively active EGFR	9/19	33.4723
Signaling by ERBB2	34/102	32.7979
Retrograde neurotrophin signaling	7/14	32.2008
Proteasome degradation	23/63	31.9765

## Sheet: GO Biological Process 2021
Term	Overlap	Combined Score
chromatin organization involved in negative regulation of transcription (GO:0097549)	6/6	1.13284e+06
histone arginine methylation (GO:0034969)	7/9	185.899
negative regulation of lipid kinase activity (GO:0090219)	6/8	132.838
postsynaptic density protein 95 clustering (GO:0097119)	4/5	130.064
clathrin coat assembly (GO:0048268)	10/15	124.138
canonical glycolysis (GO:0061621)	14/24	100.56
glucose catabolic process to pyruvate (GO:0061718)	14/24	100.56
negative regulation of protein kinase activity by regulation of protein phosphorylation (GO:0044387)	5/7	89.0949
glycolytic process through glucose-6-phosphate (GO:0061620)	14/25	86.7843
anoikis (GO:0043276)	6/9	78.1288
associative learning (GO:0008306)	6/9	78.1288
positive regulation of synapse maturation (GO:0090129)	6/9	78.1288
endoplasmic reticulum tubular network organization (GO:0071786)	9/15	74.7943
regulation of long-term neuronal synaptic plasticity (GO:0048169)	7/11	74.5762
proteasomal protein catabolic process (GO:0010498)	69/205	64.8198
G protein-coupled acetylcholine receptor signaling pathway (GO:0007213)	10/18	62.3898
positive regulation of excitatory postsynaptic potential (GO:2000463)	10/18	62.3898
macroautophagy (GO:0016236)	44/120	57.9937
ubiquitin-dependent protein catabolic process (GO:0006511)	104/354	56.4428
proteasome-mediated ubiquitin-dependent protein catabolic process (GO:0043161)	96/321	56.2194
acetylcholine receptor signaling pathway (GO:0095500)	11/21	55.4673
negative regulation of macroautophagy (GO:0016242)	13/26	54.9761
cellular triglyceride homeostasis (GO:0035356)	4/6	54.5016
imitative learning (GO:0098596)	4/6	54.5016
mitochondrial ribosome assembly (GO:0061668)	4/6	54.5016
mRNA 3'-splice site recognition (GO:0000389)	4/6	54.5016
positive regulation of gluconeogenesis (GO:0045722)	4/6	54.5016
postsynaptic density assembly (GO:0097107)	4/6	54.5016
regulation of protein depolymerization (GO:1901879)	4/6	54.5016
vocal learning (GO:0042297)	4/6	54.5016

## Sheet: Elsevier Pathway Collection
Term	Overlap	Combined Score
HTR7 -> IL6 Production	11/18	95.9735
SWI/SNF BRG1/BAF in Chromatin Remodeling	9/15	74.7943
ADRB1 -> Prostaglandin Generation	7/11	74.5762
Exocytosis: Vesicle Fusion	9/16	59.3534
SWI/SNF BRM/BAF in Chromatin Remodeling	8/14	56.5375
Glycolysis	9/18	39.887
PARK2/PINK1/UCHL1 in Young Onset Parkinson's Disease	9/18	39.887
SWI/SNF BRG1/PBAF in Chromatin Remodeling	8/16	36.0607
TRRAP/TIP60 in Chromatin Remodeling	11/24	35.7198
Synaptic Exocytosis in Dementia	11/24	35.7198
Endothelin Signaling in Arterial Hypertension	12/27	34.8454
Genes with Mutations in Cancer Metabolic Reprogramming	9/19	33.4723
Genes with Mutations Associated with Ovarian Cancer	4/7	31.1328
Proteins with Altered Expression in Cancer Metabolic Reprogramming	29/85	30.98
DRD3 -> Dopamine Uptake	2/3	29.7591
CHRNA7 -> NOS1 Production	8/17	29.6768
NMDA Receptors -> Ca2+/CREB Activation/PGE2 Synthesis	8/17	29.6768
Hyperparathyroidism, Neonatal Severe	8/17	29.6768
Metabolism of Glycerophospholipids and Ether Lipids	3/5	28.8207
Hypoparathyroidism, Primary	9/20	28.4189
STK11 Signaling in Pancreatic Neoplasms	6/12	28.2967
Autophagic-Lysosomal System Decline Associated with Aging	12/29	27.6979
TRPM8 Effects in Prostate Cancer (Hypothesis)	7/15	25.8591
CHRNA7 -> CREB Signaling	7/15	25.8591
GLP1R -> ARRB1 Signaling	7/15	25.8591
Thyroid Dysfunction	14/36	25.8144
DNA Repair and Chromatin Remodeling Block in Pancreatic Neoplasms	13/33	25.2945
High Fat Diet Activates cAMP Related Exocytosis in Synapse and Endocrine Cell	12/30	24.8498
HTR4/6/7 -> Cation Channels	5/10	24.3327
GABA(B)R -> Postsynaptic Inhibition	11/28	21.8344
